# Supplementary material for: Structural basis for substrate recognition and chemical inhibition of oncogenic MAGE ubiquitin ligases
Source: Nat Commun. 2020 Oct 1;11:4931. doi: 10.1038/s41467-020-18708-x (PMC7529893; doi:10.1038/s41467-020-18708-x)
Supplement: Supplementary file 7 — Supplementary Data 1 [file 41467_2020_18708_MOESM7_ESM.xlsx]

## Sheet: Supp Data 1
Supplementary Data 1: Dose response TR-FRET screening of nine scaffold groups against MAGE-A11:PCF11.
SAMPLE	consensus IC50	MOLSMILES	Clustering
SJ000574313-7	9.4561	COc1cc(NCc2ccc3nc(N)nc(N)c3c2C)cc(OC)c1OC	Scaffold-10
SJ000286094-9	36.1689	COc1cc2nc(nc(N)c2cc1OC)N(C)CCCNC(=O)C3CCCO3	Scaffold-10
SJ000285540-13	53.1469	COc1cc2nc(nc(N)c2cc1OC)N3CCN(CC3)C(=O)c4occc4	Scaffold-10
SJ000287388-10	54.1801	COc1cc2nc(nc(N)c2cc1OC)N3CCN(CC3)C(=O)C4CCCO4	Scaffold-10
SJ000113084-10	57.1413	COc1cc2nc(nc(N)c2cc1OC)N3CCN(CC3)C(=O)C4COc5ccccc5O4	Scaffold-10
SJ000045621-1	69.9301	CCOc1ccc(Nc2nc(N)c3ccccc3n2)cc1	Scaffold-10
SJ000045622-1	69.9301	Nc1nc(Nc2ccc(O)cc2)nc3ccccc13	Scaffold-10
SJ000067204-1	69.9301	COc1ccc(Nc2nc(N)c3ccccc3n2)cc1	Scaffold-10
SJ000189299-1	69.9301	Cc1cc(C)nc(Nc2nc(N)c3ccccc3n2)n1	Scaffold-10
SJ000192476-1	69.9301	Cc1ccccc1Nc2nc(N)c3ccccc3n2	Scaffold-10
SJ000192505-1	69.9301	COc1ccccc1Nc2nc(N)c3ccccc3n2	Scaffold-10
SJ000192933-1	69.9301	Nc1nc(Nc2ccccc2O)nc3ccccc13	Scaffold-10
SJ000192944-1	69.9301	Cc1ccc(C)c(Nc2nc(N)c3ccccc3n2)c1	Scaffold-10
SJ000200999-1	69.9301	COc1ccc(Cl)cc1Nc2nc(N)c3ccccc3n2	Scaffold-10
SJ000201287-1	69.9301	Cc1ccc(Nc2nc(N)c3ccccc3n2)cc1Cl	Scaffold-10
SJ000201376-1	69.9301	Nc1nc(Nc2ccc(Cl)c(Cl)c2)nc3ccccc13	Scaffold-10
SJ000201566-1	69.9301	COc1ccc(C)cc1Nc2nc(N)c3ccccc3n2	Scaffold-10
SJ000202008-1	69.9301	COc1ccc(OC)c(Nc2nc(N)c3ccccc3n2)c1	Scaffold-10
SJ000202381-1	69.9301	Cc1ccc(Nc2nc(N)c3ccccc3n2)cc1C	Scaffold-10
SJ000202571-1	69.9301	CCN1CCN(CC1)c2nc(N)c3ccccc3n2	Scaffold-10
SJ000288233-2	69.9301	COc1cc2nc(nc(N)c2cc1OC)N3CCN(C(C3)C(=O)NC(C)(C)C)C(=O)OCc4ccccc4	Scaffold-10
SJ000803757-1	58.4149	Fc1ccc(cc1F)C2Nc3ccccc3C(=O)N2CCCN4CCOCC4	Scaffold-13
SJ000803761-1	62.331	Cc1cc(C)c(cc1C)C2Nc3ccccc3C(=O)N2CCCN4CCOCC4	Scaffold-13
SJ000803768-1	65.8741	Cc1ccc(cc1)C2Nc3ccccc3C(=O)N2CCCN4CCOCC4	Scaffold-13
SJ000803763-1	67.366	COc1ccc2cc(ccc2c1)C3Nc4ccccc4C(=O)N3CCCN5CCOCC5	Scaffold-13
SJ000803759-1	67.7389	CCOc1ccc(cc1)C2Nc3ccccc3C(=O)N2CCCN4CCOCC4	Scaffold-13
SJ000795275-1	67.8322	Fc1ccc(C2Nc3ccccc3C(=O)N2CCCN4CCOCC4)c(F)c1	Scaffold-13
SJ000803764-1	67.972	Fc1ccc(cc1Br)C2Nc3ccccc3C(=O)N2CCCN4CCOCC4	Scaffold-13
SJ000019510-1	69.9301	CCCN1C(Nc2ccccc2C1=O)c3ccc(O)c(OCC)c3	Scaffold-13
SJ000019545-2	69.9301	Cc1ccc(cc1)C2Nc3ccccc3C(=O)N2Cc4ccccc4	Scaffold-13
SJ000019546-2	69.9301	Brc1ccc(cc1)C2Nc3ccccc3C(=O)N2Cc4ccccc4	Scaffold-13
SJ000019547-2	69.9301	Clc1ccc(cc1)C2Nc3ccccc3C(=O)N2Cc4ccccc4	Scaffold-13
SJ000026516-2	69.9301	CCCN1C(Nc2ccccc2C1=O)c3ccc(F)cc3	Scaffold-13
SJ000026517-1	69.9301	CCCN1C(Nc2ccccc2C1=O)c3ccc(OC)c(OC)c3	Scaffold-13
SJ000026518-2	69.9301	CCCN1C(Nc2ccccc2C1=O)c3ccc(OC)cc3	Scaffold-13
SJ000026596-1	69.9301	Fc1ccc(cc1)C2Nc3ccccc3C(=O)N2Cc4ccccc4	Scaffold-13
SJ000051049-1	69.9301	[O-][N+](=O)c1ccc(cc1)C2Nc3ccccc3C(=O)N2Cc4ccccc4	Scaffold-13
SJ000111312-2	69.9301	COc1ccc(cc1CSc2ccccn2)C3Nc4ccccc4C(=O)N3Cc5ccccc5	Scaffold-13
SJ000288416-1	69.9301	CCCN1C(Nc2ccccc2C1=O)c3cccc(F)c3	Scaffold-13
SJ000288419-1	69.9301	COc1ccc(cc1Cn2nc(C)c(c2C)[N+](=O)[O-])C3Nc4ccccc4C(=O)N3Cc5ccccc5	Scaffold-13
SJ000288423-2	69.9301	CCCN1C(Nc2ccccc2C1=O)c3ccc(C)cc3	Scaffold-13
SJ000288424-2	69.9301	CCCN1C(Nc2ccccc2C1=O)c3ccc(Cl)cc3Cl	Scaffold-13
SJ000288430-1	69.9301	CCCN1C(Nc2ccccc2C1=O)c3ccc(OC)c(COc4ccc(cc4)[N+](=O)[O-])c3	Scaffold-13
SJ000288432-1	69.9301	CCOc1cc(ccc1O)C2Nc3ccccc3C(=O)N2Cc4ccccc4	Scaffold-13
SJ000288433-1	69.9301	COc1ccc(cc1Cn2cc(cn2)[N+](=O)[O-])C3Nc4ccccc4C(=O)N3Cc5ccccc5	Scaffold-13
SJ000288444-1	69.9301	CCCN1C(Nc2ccccc2C1=O)c3ccc(OC)c(CSc4ccccn4)c3	Scaffold-13
SJ000288611-1	69.9301	CCCN1C(Nc2ccccc2C1=O)c3ccccc3F	Scaffold-13
SJ000288627-1	69.9301	O=C1N(Cc2ccccc2)C(Nc3ccccc13)c4ccc5OCOc5c4	Scaffold-13
SJ000288637-1	69.9301	COc1ccc(cc1Cn2nc(C)c(Cl)c2C)C3Nc4ccccc4C(=O)N3Cc5ccccc5	Scaffold-13
SJ000288667-1	69.9301	CCCN1C(Nc2ccccc2C1=O)c3ccc4OCOc4c3	Scaffold-13
SJ000295321-1	69.9301	CCCN1C(Nc2ccccc2C1=O)c3c(Cl)cccc3Cl	Scaffold-13
SJ000295328-2	69.9301	COc1ccc(cc1COc2ccccc2F)C3Nc4ccccc4C(=O)N3Cc5ccccc5	Scaffold-13
SJ000295698-1	69.9301	COc1ccc(cc1CN2C(=O)c3ccccc3C2=O)C4Nc5ccccc5C(=O)N4Cc6ccccc6	Scaffold-13
SJ000295704-1	69.9301	COc1cccc(OCc2cc(ccc2OC)C3Nc4ccccc4C(=O)N3Cc5ccccc5)c1	Scaffold-13
SJ000295722-1	69.9301	CCCN1C(Nc2ccccc2C1=O)c3ccc(O)c(OC)c3	Scaffold-13
SJ000295736-1	69.9301	CCCN1C(Nc2ccccc2C1=O)c3ccc(OC)c(COc4ccccc4F)c3	Scaffold-13
SJ000295745-1	69.9301	CCCN1C(Nc2ccccc2C1=O)c3ccc(OC)c(COc4ccc(c(C)c4)[N+](=O)[O-])c3	Scaffold-13
SJ000296071-1	69.9301	CCCN1C(Nc2ccccc2C1=O)c3ccc(Cl)c(Cl)c3	Scaffold-13
SJ000395233-1	69.9301	CCCN1C(Nc2ccccc2C1=O)c3cccc(O)c3O	Scaffold-13
SJ000413320-1	69.9301	CCC(C)N1C(Nc2ccccc2C1=O)c3cccc(OC)c3O	Scaffold-13
SJ000414199-1	69.9301	CCCN1C(Nc2ccccc2C1=O)c3cc(Cl)c(O)c(OC)c3	Scaffold-13
SJ000508213-1	69.9301	Clc1ccc(CN2C(Nc3ccccc3C2=O)c4ccc(Br)cc4)cc1	Scaffold-13
SJ000510740-1	69.9301	COc1ccc(CN2C(Nc3ccccc3C2=O)c4ccc(F)cc4)cc1	Scaffold-13
SJ000510741-1	69.9301	COc1ccc(CN2C(Nc3ccccc3C2=O)c4ccc(C)cc4)cc1	Scaffold-13
SJ000510742-1	69.9301	COc1ccc(cc1)C2Nc3ccccc3C(=O)N2Cc4ccc(F)cc4	Scaffold-13
SJ000510743-1	69.9301	COc1ccc(cc1)C2Nc3ccccc3C(=O)N2Cc4ccc(C)cc4	Scaffold-13
SJ000510744-1	69.9301	COc1ccc(CN2C(Nc3ccccc3C2=O)c4ccc(OC)cc4)cc1	Scaffold-13
SJ000510745-1	69.9301	COc1ccc(CN2C(Nc3ccccc3C2=O)c4ccc(cc4)[N+](=O)[O-])cc1	Scaffold-13
SJ000550608-1	69.9301	CCCN1C(Nc2ccccc2C1=O)c3ccc(Cl)cc3	Scaffold-13
SJ000551164-1	69.9301	Clc1ccc(C2Nc3ccccc3C(=O)N2Cc4ccccc4)c(Cl)c1	Scaffold-13
SJ000551165-1	69.9301	CCCN1C(Nc2ccccc2C1=O)c3cc(OC)c(OC)c(OC)c3	Scaffold-13
SJ000551208-1	69.9301	Clc1ccc(cc1Cl)C2Nc3ccccc3C(=O)N2Cc4ccccc4	Scaffold-13
SJ000551209-1	69.9301	COc1ccc(cc1)C2Nc3ccccc3C(=O)N2Cc4ccccc4	Scaffold-13
SJ000803767-1	71.0839	CN(C)c1ccc(cc1)C2Nc3ccccc3C(=O)N2CCCN4CCOCC4	Scaffold-13
SJ000803762-1	71.282	CSc1ccc(cc1)C2Nc3ccccc3C(=O)N2CCCN4CCOCC4	Scaffold-13
SJ000803760-1	72.0746	COc1ccc(cc1OC(F)F)C2Nc3ccccc3C(=O)N2CCCN4CCOCC4	Scaffold-13
SJ000803758-1	72.1212	CCCOc1ccc(cc1)C2Nc3ccccc3C(=O)N2CCCN4CCOCC4	Scaffold-13
SJ000368145-1	40.769	[O-][N+](=O)c1ccc(cc1)C2=C(COC2=O)c3ccc(OC(F)F)cc3	Scaffold-14
SJ000285362-5	67.5845	CS(=O)(=O)c1ccc(cc1)C2=C(C(=O)OC2)c3ccccc3	Scaffold-14
SJ000367280-1	69.9301	COc1ccc(cc1)C2=C(C(=O)OC2)c3ccc(cc3)[N+](=O)[O-]	Scaffold-14
SJ000368097-1	69.9301	CC(C)(C)c1ccc(cc1)C2=C(C(=O)OC2)c3ccc(cc3)[N+](=O)[O-]	Scaffold-14
SJ000368117-1	69.9301	CCCc1ccc(cc1)C2=C(C(=O)OC2)c3ccc(cc3)[N+](=O)[O-]	Scaffold-14
SJ000368127-1	69.9301	CCc1ccc(cc1)C2=C(C(=O)OC2)c3ccc(cc3)[N+](=O)[O-]	Scaffold-14
SJ000368155-1	69.9301	[O-][N+](=O)c1ccc(cc1)C2=C(COC2=O)c3ccc(F)cc3	Scaffold-14
SJ000368165-1	69.9301	CCC(C)c1ccc(cc1)C2=C(C(=O)OC2)c3ccc(cc3)[N+](=O)[O-]	Scaffold-14
SJ000413143-1	69.9301	[O-][N+](=O)c1ccc(cc1)C2=C(COC2=O)c3ccc(Cl)cc3	Scaffold-14
SJ000312204-6	2.2509	ClC1=C(NCCN2CCOCC2)C(=O)c3ncccc3C1=O	Scaffold-2
SJ000109503-1	3.3	CN(C)c1ccc(NC2=C(Cl)C(=O)c3ccccc3C2=O)cc1	Scaffold-2
SJ000032717-1	8.7103	CCCCOc1ccc(cc1)N(C(=O)C)C2=C(Cl)C(=O)c3ccccc3C2=O	Scaffold-2
SJ000024928-1	9.8694	FC(F)(F)C(=O)NC1=C(Cl)C(=O)c2ccccc2C1=O	Scaffold-2
SJ000021282-1	10.39	Cc1ccc(cc1)S(=O)(=O)N2CCN(CC2)C3=C(Cl)C(=O)c4ccccc4C3=O	Scaffold-2
SJ000149466-1	17.2484	CCC(COC(=O)C)NC1=C(Cl)C(=O)c2ccccc2C1=O	Scaffold-2
SJ000294373-2	20.0699	NC1=C(N2CCCCC2)C(=O)c3ccccc3C1=O	Scaffold-2
SJ000032724-1	28.2784	CCCCCOc1ccc(cc1)N(C(=O)C)C2=C(Cl)C(=O)c3ccccc3C2=O	Scaffold-2
SJ000562630-1	53.8462	NC1=C(Nc2ccc(Cl)cc2)C(=O)c3ccccc3C1=O	Scaffold-2
SJ000562629-1	54.7552	CCCCCCCCOc1ccc(NC2=C(N)C(=O)c3ccccc3C2=O)cc1	Scaffold-2
SJ000562641-1	55.035	Cc1cc(C)cc(NC2=C(N)C(=O)c3ccccc3C2=O)c1	Scaffold-2
SJ000562618-1	60.5594	Cc1ccc(NC2=C(N)C(=O)c3ccccc3C2=O)cc1	Scaffold-2
SJ000562543-1	60.8392	NC1=C(Nc2ccccc2)C(=O)c3ccccc3C1=O	Scaffold-2
SJ000558312-2	65.6643	CCOc1ccc(cc1)N(C(=O)C)C2=C(N)C(=O)c3ccccc3C2=O	Scaffold-2
SJ000022282-2	69.9301	OC(=O)c1cccc(NC2=C(Cl)C(=O)c3ccccc3C2=O)c1	Scaffold-2
SJ000024921-1	69.9301	ClC1=C(Nc2ccc(Br)cc2)C(=O)c3ccccc3C1=O	Scaffold-2
SJ000024922-1	69.9301	CC(=O)Nc1ccc(NC2=C(Cl)C(=O)c3ccccc3C2=O)cc1	Scaffold-2
SJ000024923-1	69.9301	CCCCOC(=O)c1ccc(NC2=C(Cl)C(=O)c3ccccc3C2=O)cc1	Scaffold-2
SJ000024924-2	69.9301	FC(F)(F)c1cccc(NC2=C(Cl)C(=O)c3ccccc3C2=O)c1	Scaffold-2
SJ000024925-1	69.9301	Cc1cccc(NC2=C(Cl)C(=O)c3ccccc3C2=O)c1	Scaffold-2
SJ000024926-1	69.9301	COC(=O)c1cccc(NC2=C(Cl)C(=O)c3ccccc3C2=O)c1	Scaffold-2
SJ000024931-1	69.9301	CC(=O)N(C1=C(Cl)C(=O)c2ccccc2C1=O)c3cccc(I)c3	Scaffold-2
SJ000024934-1	69.9301	Cc1cccc(NC2=C(N)C(=O)c3ccccc3C2=O)c1	Scaffold-2
SJ000024935-1	69.9301	CC(=O)N(C1=C(Cl)C(=O)c2ccccc2C1=O)c3ccc(cc3)C(=O)O	Scaffold-2
SJ000024947-1	69.9301	CC(=O)N(C1=C(Cl)C(=O)c2ccccc2C1=O)c3ccc(F)cc3	Scaffold-2
SJ000029651-1	69.9301	ClC1=C(N2CCN(CC2)S(=O)(=O)c3ccc(Cl)cc3)C(=O)c4ccccc4C1=O	Scaffold-2
SJ000030567-2	69.9301	CCOc1ccc(cc1)N(C(=O)C)C2=C(Cl)C(=O)c3ccccc3C2=O	Scaffold-2
SJ000032711-1	69.9301	CCOC(=O)c1ccc(NC2=C(N)C(=O)c3ccccc3C2=O)cc1	Scaffold-2
SJ000032712-1	69.9301	NC1=C(Nc2ccc(I)cc2)C(=O)c3ccccc3C1=O	Scaffold-2
SJ000032713-1	69.9301	NC1=C(Nc2ccc(Br)cc2)C(=O)c3ccccc3C1=O	Scaffold-2
SJ000032723-1	69.9301	CCCCCOc1ccc(NC2=C(N)C(=O)c3ccccc3C2=O)cc1	Scaffold-2
SJ000033014-1	69.9301	ClC1=C(N2CCN(CC2)S(=O)(=O)c3ccc(Br)cc3)C(=O)c4ccccc4C1=O	Scaffold-2
SJ000036320-1	69.9301	CC(=O)Nc1ccc(cc1)S(=O)(=O)N2CCN(CC2)C3=C(Cl)C(=O)c4ccccc4C3=O	Scaffold-2
SJ000038882-1	69.9301	Fc1ccc(cc1)S(=O)(=O)N2CCN(CC2)C3=C(Cl)C(=O)c4ccccc4C3=O	Scaffold-2
SJ000046178-1	69.9301	CC(=O)N(C1=C(Cl)C(=O)c2ccccc2C1=O)c3cccc(O)c3	Scaffold-2
SJ000048680-1	69.9301	ClC1=C(Nc2cccc(Br)c2)C(=O)c3ccccc3C1=O	Scaffold-2
SJ000053101-1	69.9301	CC(=O)NC1=C(N)C(=O)c2ccccc2C1=O	Scaffold-2
SJ000067071-3	69.9301	CC(=O)NC1=C(Cl)C(=O)c2ccccc2C1=O	Scaffold-2
SJ000120750-1	69.9301	Cc1ccc(NC2=C(Cl)C(=O)c3ccccc3C2=O)cc1	Scaffold-2
SJ000122936-1	69.9301	CCOc1ccc(NC2=C(Cl)C(=O)c3ccccc3C2=O)cc1	Scaffold-2
SJ000141460-3	69.9301	CCCNC1=C(Cl)C(=O)c2ccccc2C1=O	Scaffold-2
SJ000141461-1	69.9301	CNC1=C(Cl)C(=O)c2ccccc2C1=O	Scaffold-2
SJ000147784-1	69.9301	CC(C)NC1=C(Cl)C(=O)c2ccccc2C1=O	Scaffold-2
SJ000148678-1	69.9301	CCC(CO)NC1=C(Cl)C(=O)c2ccccc2C1=O	Scaffold-2
SJ000157082-1	69.9301	CCNC1=C(Cl)C(=O)c2ccccc2C1=O	Scaffold-2
SJ000242799-1	69.9301	ClC1=C(N2CCOCC2)C(=O)c3ccccc3C1=O	Scaffold-2
SJ000244608-1	69.9301	CC(NC1=C(Cl)C(=O)c2ccccc2C1=O)C(=O)O	Scaffold-2
SJ000290718-2	69.9301	CN(C(=O)C)C1=C(Cl)C(=O)c2ccccc2C1=O	Scaffold-2
SJ000296883-2	69.9301	CC(=O)N(C1=C(Cl)C(=O)c2ccccc2C1=O)c3ccc(Cl)cc3	Scaffold-2
SJ000297073-1	69.9301	ClC1=C(Nc2ccc(Cl)cc2)C(=O)c3ccccc3C1=O	Scaffold-2
SJ000299646-1	69.9301	COC(=O)c1ccc(NC2=C(Cl)C(=O)c3ccccc3C2=O)cc1	Scaffold-2
SJ000299694-1	69.9301	CC1CCCC(C)C1NC2=C(Cl)C(=O)c3ccccc3C2=O	Scaffold-2
SJ000299699-2	69.9301	CC(=O)N(C1=C(Cl)C(=O)c2ccccc2C1=O)c3ccc(Br)cc3	Scaffold-2
SJ000299708-1	69.9301	ClC1=C(Nc2ccc(Nc3ccccc3)cc2)C(=O)c4ccccc4C1=O	Scaffold-2
SJ000300361-1	69.9301	NC1=C(Nc2cccc3ccccc23)C(=O)c4ccccc4C1=O	Scaffold-2
SJ000562551-1	72.1678	Cc1ccccc1NC2=C(N)C(=O)c3ccccc3C2=O	Scaffold-2
SJ000244609-2	587.413	CC(C)C(NC1=C(Cl)C(=O)c2ccccc2C1=O)C(=O)O	Scaffold-2
SJ000378900-1	2.6366	CCCCCn1c(nc2N(CCCC)C(=O)NC(=O)c12)c3ccc(F)c(Br)c3	Scaffold-3
SJ000287642-4	21.7691	CN1C(=O)N(C)c2[nH]c(nc2C1=O)c3ccc(cc3)S(=O)(=O)O	Scaffold-3
SJ000140137-1	69.9301	CCOC(=O)COc1ccc(cc1OC)c2nc3C(=O)N(C)C(=O)N(C)c3[nH]2	Scaffold-3
SJ000203904-1	69.9301	CC(C)c1ccc(cc1)c2nc3C(=O)N(C)C(=O)N(C)c3[nH]2	Scaffold-3
SJ000205042-1	69.9301	CCCOc1ccc(cc1)c2nc3C(=O)N(C)C(=O)N(C)c3[nH]2	Scaffold-3
SJ000287650-2	69.9301	CCCN1C(=O)N(CCC)c2[nH]c(nc2C1=O)c3ccc(cc3)S(=O)(=O)O	Scaffold-3
SJ000287997-2	69.9301	CCCN1C(=O)N(CCC)c2[nH]c(nc2C1=O)c3ccc(OCC(=O)Nc4ccc(cc4)C#N)cc3	Scaffold-3
SJ000288094-2	69.9301	CN1C(=O)N(C)c2[nH]c(nc2C1=O)c3ccccc3	Scaffold-3
SJ000288288-2	69.9301	CCCN1C(=O)N(CCC)c2[nH]c(nc2C1=O)c3ccc(OCC(=O)NCCN)cc3	Scaffold-3
SJ000375541-1	69.9301	CCCn1c(nc2N(Cc3ccccc3)C(=O)NC(=O)c12)c4ccc(Cl)cc4	Scaffold-3
SJ000375920-1	69.9301	CCCn1c(nc2N(Cc3ccccc3)C(=O)NC(=O)c12)c4ccc(cc4)C(C)(C)C	Scaffold-3
SJ000376601-1	69.9301	CCCn1c(nc2N(Cc3ccccc3)C(=O)NC(=O)c12)c4cccc(c4)[N+](=O)[O-]	Scaffold-3
SJ000376621-1	69.9301	CCCn1c(nc2N(Cc3ccccc3)C(=O)NC(=O)c12)c4ccc(OC(F)F)cc4	Scaffold-3
SJ000377779-1	69.9301	CCCN1C(=O)NC(=O)c2c1nc(c3ccc(OC(F)F)cc3)n2CCN4CCOCC4	Scaffold-3
SJ000377955-1	69.9301	CCCN1C(=O)NC(=O)c2c1nc(c3ccc(cc3)C(C)(C)C)n2CCN4CCOCC4	Scaffold-3
SJ000378868-1	69.9301	CCCCN1C(=O)NC(=O)c2c1nc(c3ccc(CC)c(c3)[N+](=O)[O-])n2C	Scaffold-3
SJ000378878-1	69.9301	CCCCn1c(nc2N(CCC)C(=O)NC(=O)c12)c3ccc(OCC=C)cc3	Scaffold-3
SJ000378880-1	69.9301	COCCCn1c(nc2N(Cc3ccccc3)C(=O)NC(=O)c12)c4ccc(OCC=C)cc4	Scaffold-3
SJ000378893-1	69.9301	CCCN1C(=O)NC(=O)c2c1nc(c3ccc(OC)c(Br)c3)n2CCOC	Scaffold-3
SJ000378903-1	69.9301	CCCCN1C(=O)NC(=O)c2c1nc(c3ccc(OCC(C)C)c(OCC)c3)n2CC	Scaffold-3
SJ000378906-1	69.9301	CCCCn1c(nc2N(CCC)C(=O)NC(=O)c12)c3ccc(OCCC)c(OCC)c3	Scaffold-3
SJ000378907-1	69.9301	CCCCn1c(nc2N(Cc3ccccc3)C(=O)NC(=O)c12)c4ccc(Cl)cc4	Scaffold-3
SJ000378916-1	69.9301	CCCCN1C(=O)NC(=O)c2c1nc(c3ccc(cc3)C(F)(F)F)n2C	Scaffold-3
SJ000378917-1	69.9301	COCCn1c(nc2N(CC(C)C)C(=O)NC(=O)c12)c3ccc(SC)cc3	Scaffold-3
SJ000378919-1	69.9301	CCCCN1C(=O)NC(=O)c2c1nc(c3ccc(C)c(c3)[N+](=O)[O-])n2CC	Scaffold-3
SJ000378928-1	69.9301	CCCN1C(=O)NC(=O)c2c1nc(c3cccc(F)c3)n2CCOC	Scaffold-3
SJ000378938-1	69.9301	CCCCN1C(=O)NC(=O)c2c1nc(c3ccc(cc3)[N+](=O)[O-])n2CC	Scaffold-3
SJ000378943-1	69.9301	CCCCN1C(=O)NC(=O)c2c1nc(c3ccc(OC)c(Br)c3)n2CC(C)C	Scaffold-3
SJ000378946-1	69.9301	CCCCN1C(=O)NC(=O)c2c1nc(c3ccc(OCCC)c(OCC)c3)n2CCOC	Scaffold-3
SJ000378966-1	69.9301	CCCCN1C(=O)NC(=O)c2c1nc(c3ccc(OC(F)(F)C(F)C(F)(F)F)cc3)n2C	Scaffold-3
SJ000379015-1	69.9301	CC(C)CN1C(=O)NC(=O)c2c1nc(c3ccc(C)c(c3)[N+](=O)[O-])n2CC(C)C	Scaffold-3
SJ000379301-1	69.9301	CCCn1c(nc2N(Cc3ccccc3)C(=O)NC(=O)c12)c4ccc(OCC=C)c(Br)c4	Scaffold-3
SJ000379374-1	69.9301	CCCN1C(=O)NC(=O)c2c1nc(c3ccc(OC(F)(F)C(F)C(F)(F)F)cc3)n2CCOC	Scaffold-3
SJ000379462-1	69.9301	CCCCN1C(=O)NC(=O)c2c1nc(c3ccc(OCC=C)c(Br)c3)n2C	Scaffold-3
SJ000381119-1	69.9301	CCCn1c(nc2N(Cc3ccccc3)C(=O)NC(=O)c12)c4ccc(SC)cc4	Scaffold-3
SJ000381474-1	69.9301	CCCOc1ccc(cc1OCC)c2nc3N(Cc4ccccc4)C(=O)NC(=O)c3n2CCO	Scaffold-3
SJ000382100-1	69.9301	CCCCN1C(=O)NC(=O)c2c1nc(c3ccc(SC)cc3)n2C	Scaffold-3
SJ000382136-1	69.9301	COc1ccc(Br)cc1c2nc3N(Cc4ccccc4)C(=O)NC(=O)c3n2C	Scaffold-3
SJ000382289-1	69.9301	CCCn1c(nc2N(Cc3ccccc3)C(=O)NC(=O)c12)c4cccc(c4)C(F)(F)F	Scaffold-3
SJ000382299-1	69.9301	CCCn1c(nc2N(Cc3ccccc3)C(=O)NC(=O)c12)c4cccc(F)c4	Scaffold-3
SJ000383781-1	69.9301	CCCn1c(nc2N(Cc3ccccc3)C(=O)NC(=O)c12)c4ccc(cc4)C#N	Scaffold-3
SJ000383944-1	69.9301	COCCCn1c(nc2N(Cc3ccccc3)C(=O)NC(=O)c12)c4cccc(Cl)c4	Scaffold-3
SJ000384618-1	69.9301	Cn1c(nc2N(Cc3ccccc3)C(=O)NC(=O)c12)c4ccc(Cl)cc4	Scaffold-3
SJ000386224-1	69.9301	Cn1c(nc2N(Cc3ccccc3)C(=O)NC(=O)c12)c4cc(Cl)ccc4O	Scaffold-3
SJ000387665-1	69.9301	Cn1c(nc2N(Cc3ccccc3)C(=O)NC(=O)c12)c4cccc(F)c4	Scaffold-3
SJ000389476-1	69.9301	CCOc1ccc(cc1)c2nc3N(Cc4ccccc4)C(=O)NC(=O)c3n2C	Scaffold-3
SJ000390112-1	69.9301	CC(C)Cn1c(nc2N(Cc3ccccc3)C(=O)NC(=O)c12)c4cc(ccc4Cl)[N+](=O)[O-]	Scaffold-3
SJ000394956-1	69.9301	CSc1ccc(cc1)c2nc3N(CC(C)C)C(=O)NC(=O)c3n2CC(C)C	Scaffold-3
SJ000396262-1	69.9301	CN(C)c1ccc(cc1)c2nc3N(Cc4ccccc4)C(=O)NC(=O)c3n2C	Scaffold-3
SJ000403937-1	69.9301	CCCN1C(=O)NC(=O)c2c1nc(c3ccc(cc3)C#N)n2CCN4CCOCC4	Scaffold-3
SJ000404631-1	69.9301	Cn1c(nc2N(Cc3ccccc3)C(=O)NC(=O)c12)c4ccc(cc4)C(F)(F)F	Scaffold-3
SJ000406218-1	69.9301	CCCN1C(=O)NC(=O)c2c1nc(c3ccc(NC(=O)C)cc3)n2CCN4CCOCC4	Scaffold-3
SJ000411586-1	69.9301	COCCCn1c(nc2N(Cc3ccccc3)C(=O)NC(=O)c12)c4cc(Br)ccc4F	Scaffold-3
SJ000414469-1	69.9301	CCCCN1C(=O)NC(=O)c2c1nc(c3cccc(F)c3)n2CC	Scaffold-3
SJ000415940-1	69.9301	CCCCN1C(=O)NC(=O)c2c1nc(c3cccc(F)c3)n2C	Scaffold-3
SJ000416762-1	69.9301	CCCN1C(=O)NC(=O)c2c1nc(c3ccc(SC)cc3)n2CCOC	Scaffold-3
SJ000420075-1	69.9301	COCCCn1c(nc2N(Cc3ccccc3)C(=O)NC(=O)c12)c4ccc(cc4)C#N	Scaffold-3
SJ000420085-1	69.9301	Cn1c(nc2N(Cc3ccccc3)C(=O)NC(=O)c12)c4ccc(OCC=C)c(Br)c4	Scaffold-3
SJ000420129-1	69.9301	CCCn1c(nc2N(Cc3ccccc3)C(=O)NC(=O)c12)c4ccc(cc4)C(=O)O	Scaffold-3
SJ000420179-1	69.9301	CCCn1c(nc2N(Cc3ccccc3)C(=O)NC(=O)c12)c4ccc(cc4)C(=O)OC	Scaffold-3
SJ000420343-1	69.9301	CCc1ccc(cc1)c2nc3N(CC(C)C)C(=O)NC(=O)c3n2CCOC	Scaffold-3
SJ000421295-1	69.9301	CCCCN1C(=O)NC(=O)c2c1nc(c3ccc(cc3)C#N)n2C	Scaffold-3
SJ000421396-1	69.9301	COCCn1c(nc2N(CC(C)C)C(=O)NC(=O)c12)c3ccc(C)cc3	Scaffold-3
SJ000421862-1	69.9301	CCCCN1C(=O)NC(=O)c2c1nc(c3ccc(F)cc3)n2CCOC	Scaffold-3
SJ000422648-1	69.9301	COCCn1c(nc2N(CC(C)C)C(=O)NC(=O)c12)c3ccc(F)cc3	Scaffold-3
SJ000423271-1	69.9301	CCCN1C(=O)NC(=O)c2c1nc(c3ccc(OC)cc3)n2CCOC	Scaffold-3
SJ000423281-1	69.9301	CCCN1C(=O)NC(=O)c2c1nc(c3cccc(C)c3)n2CCOC	Scaffold-3
SJ000424475-1	69.9301	CCCN1C(=O)NC(=O)c2c1nc(c3ccc(Cl)cc3)n2CCOC	Scaffold-3
SJ000425093-1	69.9301	CCCCN1C(=O)NC(=O)c2c1nc(c3ccc(C)cc3)n2C	Scaffold-3
SJ000425187-1	69.9301	CCCN1C(=O)NC(=O)c2c1nc(c3ccc(OC)c(C)c3)n2CCOC	Scaffold-3
SJ000425224-1	69.9301	COCCn1c(nc2N(CC(C)C)C(=O)NC(=O)c12)c3ccc(OC)cc3	Scaffold-3
SJ000425256-1	69.9301	CCCCN1C(=O)NC(=O)c2c1nc(c3ccc(OC)c(C)c3)n2C	Scaffold-3
SJ000425260-1	69.9301	CCCCN1C(=O)NC(=O)c2c1nc(c3ccc(OC)cc3)n2C	Scaffold-3
SJ000426389-1	69.9301	COCCn1c(nc2N(CC(C)C)C(=O)NC(=O)c12)c3cccc(C)c3	Scaffold-3
SJ000427207-1	69.9301	CCCN1C(=O)NC(=O)c2c1nc(c3cccc(OC)c3)n2CCOC	Scaffold-3
SJ000427387-1	69.9301	CCCCN1C(=O)NC(=O)c2c1nc(c3ccc(OCC)c(OC)c3)n2CCOC	Scaffold-3
SJ000429070-1	69.9301	CCCCN1C(=O)NC(=O)c2c1nc(c3ccc(O)c(OC)c3)n2CCC	Scaffold-3
SJ000430392-1	69.9301	CCn1c(nc2N(Cc3ccccc3)C(=O)NC(=O)c12)c4ccc(O)c(OC)c4	Scaffold-3
SJ000430813-1	69.9301	COc1cc(ccc1O)c2nc3N(Cc4ccccc4)C(=O)NC(=O)c3n2C	Scaffold-3
SJ000431347-1	69.9301	CCCCN1C(=O)NC(=O)c2c1nc(c3ccc(OCC(=O)O)cc3)n2CCC(C)C	Scaffold-3
SJ000431389-1	69.9301	CCCN1C(=O)NC(=O)c2c1nc(c3cccc(Br)c3)n2CCOC	Scaffold-3
SJ000437843-1	69.9301	CCCn1c(nc2N(Cc3ccccc3)C(=O)NC(=O)c12)c4cc(Br)ccc4F	Scaffold-3
SJ000441071-1	69.9301	Cn1c(nc2N(Cc3ccccc3)C(=O)NC(=O)c12)c4ccc(OCC(=O)O)cc4	Scaffold-3
SJ000451928-1	69.9301	CCCCCn1c(nc2N(CCCC)C(=O)NC(=O)c12)c3cccc(OC)c3	Scaffold-3
SJ000452204-1	69.9301	CCCn1c(nc2N(Cc3ccccc3)C(=O)NC(=O)c12)c4ccc(OC)cc4	Scaffold-3
SJ000456724-1	69.9301	CCCn1c(nc2N(Cc3ccccc3)C(=O)NC(=O)c12)c4ccc(F)cc4	Scaffold-3
SJ000459257-1	69.9301	CCCN1C(=O)NC(=O)c2c1nc(c3ccc(OC(F)F)c(OC)c3)n2CCOC	Scaffold-3
SJ000460165-1	69.9301	CCCCCn1c(nc2N(CCCC)C(=O)NC(=O)c12)c3cccc(F)c3	Scaffold-3
SJ000460758-1	69.9301	CCCN1C(=O)NC(=O)c2c1nc(c3ccc(F)c(F)c3)n2CCOC	Scaffold-3
SJ000517919-1	69.9301	CN1C(=O)NC(=O)c2c1nc(c3ccc(Cl)c(C)c3)n2C	Scaffold-3
SJ000518479-1	69.9301	CN1C(=O)NC(=O)c2c1nc(c3ccc4OCOc4c3)n2C	Scaffold-3
SJ000832251-1	72.951	CCCN1C(=O)N(CCC)c2[nH]c(nc2C1=O)c3ccccc3	Scaffold-3
SJ000287614-4	75.0839	CN1C(=O)N(CC=C)C(=O)c2c1nc(c3ccc(cc3)S(=O)(=O)O)n2C	Scaffold-3
SJ000832270-1	85.8042	CN1C(=O)N(CC=C)C(=O)c2c1nc(c3ccccc3)n2C	Scaffold-3
SJ000521054-1	0.3969	FC(F)(F)c1ccc2c(NCCCNCc3ccc4[nH]ccc4c3)ccnc2c1	Scaffold-4
SJ000311289-1	4.6177	COc1ccc(F)cc1CNCCCNc2ccnc3cc(ccc23)c4ccc(cc4)C(C)(C)C	Scaffold-4
SJ000311287-1	4.6707	COc1cccc(CNCCCNc2ccnc3cc(ccc23)c4ccc(cc4)C(C)(C)C)c1O	Scaffold-4
SJ000311233-1	5.6335	COc1ccc(F)cc1CNCCCNc2ccnc3cc(Oc4cccc(c4)N(C)C)ccc23	Scaffold-4
SJ000311237-1	6.2948	COc1ccc(F)cc1CNCCCNc2ccnc3cc(Oc4ccc(cc4)C(C)(C)C)ccc23	Scaffold-4
SJ000311288-1	6.8705	CC(C)(C)c1ccc(cc1)c2ccc3c(NCCCNCc4cccc5OCOc45)ccnc3c2	Scaffold-4
SJ000311235-1	7.6478	COc1cccc(CNCCCNc2ccnc3cc(Oc4ccc(cc4)C(C)(C)C)ccc23)c1O	Scaffold-4
SJ000311273-1	7.6851	COc1ccc(F)cc1CNCCCNc2ccnc3cc(ccc23)c4cc(cc(c4)C(F)(F)F)C(F)(F)F	Scaffold-4
SJ000311236-1	8.6715	CC(C)(C)c1ccc(Oc2ccc3c(NCCCNCc4cccc5OCOc45)ccnc3c2)cc1	Scaffold-4
SJ000311272-1	9.017	FC(F)(F)c1cc(cc(c1)C(F)(F)F)c2ccc3c(NCCCNCc4cccc5OCOc45)ccnc3c2	Scaffold-4
SJ000311321-1	9.0403	COc1ccc(F)cc1CNCCCNc2ccnc3cc(Cc4cc(C)cc(C)c4)ccc23	Scaffold-4
SJ000311279-1	9.5166	COc1cccc(CNCCCNc2ccnc3cc(ccc23)c4ccc(cc4)C(F)(F)F)c1O	Scaffold-4
SJ000311267-1	9.9542	CCC(CC)c1ccc2c(NCCCNCc3cccc(OC)c3O)ccnc2c1	Scaffold-4
SJ000311277-1	10.2711	COc1ccc(F)cc1CNCCCNc2ccnc3cc(ccc23)c4cccc5ccccc45	Scaffold-4
SJ000311316-1	11.0363	Clc1cccc(Cl)c1Cc2ccc3c(NCCCNCc4cccc5OCOc45)ccnc3c2	Scaffold-4
SJ000311317-1	12.2308	COc1ccc(F)cc1CNCCCNc2ccnc3cc(Cc4c(Cl)cccc4Cl)ccc23	Scaffold-4
SJ000311300-1	12.792	FC(F)(F)c1cccc(Cc2ccc3c(NCCCNCc4cccc5OCOc45)ccnc3c2)c1	Scaffold-4
SJ000311281-1	13.3814	COc1ccc(F)cc1CNCCCNc2ccnc3cc(ccc23)c4ccc(cc4)C(F)(F)F	Scaffold-4
SJ000311315-1	13.8323	COc1cccc(CNCCCNc2ccnc3cc(Cc4c(Cl)cccc4Cl)ccc23)c1O	Scaffold-4
SJ000311280-1	15.7052	FC(F)(F)c1ccc(cc1)c2ccc3c(NCCCNCc4cccc5OCOc45)ccnc3c2	Scaffold-4
SJ000311275-1	16.0049	COc1cccc(CNCCCNc2ccnc3cc(ccc23)c4cccc5ccccc45)c1O	Scaffold-4
SJ000311252-1	16.0341	C(CNCc1cccc2OCOc12)CNc3ccnc4cc(CC5CCCCC5)ccc34	Scaffold-4
SJ000311320-1	16.259	Cc1cc(C)cc(Cc2ccc3c(NCCCNCc4cccc5OCOc45)ccnc3c2)c1	Scaffold-4
SJ000311323-1	17.6036	COc1cccc(CNCCCNc2ccnc3cc(Cc4ccc(F)cc4Cl)ccc23)c1O	Scaffold-4
SJ000311325-1	17.6063	COc1ccc(F)cc1CNCCCNc2ccnc3cc(Cc4ccc(F)cc4Cl)ccc23	Scaffold-4
SJ000311228-1	17.6847	Clc1ccc(Oc2ccc3c(NCCCNCc4cccc5OCOc45)ccnc3c2)cc1	Scaffold-4
SJ000311309-1	18.2808	COc1ccc(F)cc1CNCCCNc2ccnc3cc(Cc4ccccc4)ccc23	Scaffold-4
SJ000311229-1	19.6597	COc1ccc(F)cc1CNCCCNc2ccnc3cc(Oc4ccc(Cl)cc4)ccc23	Scaffold-4
SJ000311324-1	20.6175	Fc1ccc(Cc2ccc3c(NCCCNCc4cccc5OCOc45)ccnc3c2)c(Cl)c1	Scaffold-4
SJ000311227-1	20.7039	COc1cccc(CNCCCNc2ccnc3cc(Oc4ccc(Cl)cc4)ccc23)c1O	Scaffold-4
SJ000311301-2	22.1465	COc1ccc(F)cc1CNCCCNc2ccnc3cc(Cc4cccc(c4)C(F)(F)F)ccc23	Scaffold-4
SJ000311284-1	22.2392	C(CNCc1cccc2OCOc12)CNc3ccnc4cc(ccc34)c5ccccc5	Scaffold-4
SJ000311319-1	23.6134	COc1cccc(CNCCCNc2ccnc3cc(Cc4cc(C)cc(C)c4)ccc23)c1O	Scaffold-4
SJ000311264-1	23.7397	C(CNCc1cccc2OCOc12)CNc3ccnc4cc(ccc34)C5CCCCC5	Scaffold-4
SJ000311283-1	24.123	COc1cccc(CNCCCNc2ccnc3cc(ccc23)c4ccccc4)c1O	Scaffold-4
SJ000311265-1	24.1611	COc1ccc(F)cc1CNCCCNc2ccnc3cc(ccc23)C4CCCCC4	Scaffold-4
SJ000311291-1	24.5885	COc1cccc(CNCCCNc2ccnc3cc(ccc23)c4ccc5OCOc5c4)c1O	Scaffold-4
SJ000311240-1	24.9735	Fc1ccc(cc1)c2ccc3c(NCCCNCc4cccc5OCOc45)ccnc3c2	Scaffold-4
SJ000311253-1	26.2563	COc1ccc(F)cc1CNCCCNc2ccnc3cc(CC4CCCCC4)ccc23	Scaffold-4
SJ000311255-1	26.5454	COc1cccc(CNCCCNc2ccnc3cc(CCc4ccccc4)ccc23)c1O	Scaffold-4
SJ000311299-1	27.471	COc1cccc(CNCCCNc2ccnc3cc(Cc4cccc(c4)C(F)(F)F)ccc23)c1O	Scaffold-4
SJ000311248-1	27.6895	CC(C)CCc1ccc2c(NCCCNCc3cccc4OCOc34)ccnc2c1	Scaffold-4
SJ000311285-1	28.2291	COc1ccc(F)cc1CNCCCNc2ccnc3cc(ccc23)c4ccccc4	Scaffold-4
SJ000311268-1	28.938	CCC(CC)c1ccc2c(NCCCNCc3cccc4OCOc34)ccnc2c1	Scaffold-4
SJ000311209-1	28.9587	COc1ccc(F)cc1CNCCCNc2ccnc3cc(Oc4ccccc4)ccc23	Scaffold-4
SJ000311219-1	29.046	COc1ccc(Oc2ccc3c(NCCCNCc4cccc(OC)c4O)ccnc3c2)cc1	Scaffold-4
SJ000311251-1	29.238	COc1cccc(CNCCCNc2ccnc3cc(CC4CCCCC4)ccc23)c1O	Scaffold-4
SJ000311293-1	29.8651	COc1ccc(F)cc1CNCCCNc2ccnc3cc(ccc23)c4ccc5OCOc5c4	Scaffold-4
SJ000311208-1	30.0953	C(CNCc1cccc2OCOc12)CNc3ccnc4cc(Oc5ccccc5)ccc34	Scaffold-4
SJ000311193-1	30.449	ClC1=CC2=NC=CC(NCCCNCC3=C(O)C=CC(C(C)(C)C)=C3)=C2C=C1	Scaffold-4
SJ000311292-1	30.4912	C(CNCc1cccc2OCOc12)CNc3ccnc4cc(ccc34)c5ccc6OCOc6c5	Scaffold-4
SJ000311276-1	31.1901	C(CNCc1cccc2OCOc12)CNc3ccnc4cc(ccc34)c5cccc6ccccc56	Scaffold-4
SJ000311312-1	31.2742	COc1cc(Cc2ccc3c(NCCCNCc4cccc5OCOc45)ccnc3c2)cc(OC)c1	Scaffold-4
SJ000311263-1	32.3955	COc1cccc(CNCCCNc2ccnc3cc(ccc23)C4CCCCC4)c1O	Scaffold-4
SJ000311239-1	33.2974	COc1cccc(CNCCCNc2ccnc3cc(ccc23)c4ccc(F)cc4)c1O	Scaffold-4
SJ000311311-1	33.6057	COc1cc(Cc2ccc3c(NCCCNCc4cccc(OC)c4O)ccnc3c2)cc(OC)c1	Scaffold-4
SJ000311313-1	33.7701	COc1cc(Cc2ccc3c(NCCCNCc4cc(F)ccc4OC)ccnc3c2)cc(OC)c1	Scaffold-4
SJ000523064-1	34.8574	Clc1ccc2c(NCCCNCc3ccc(cc3)c4ccccc4)ccnc2c1	Scaffold-4
SJ000311245-1	35.052	COc1ccc(F)cc1CNCCCNc2ccnc3cc(Cc4ccc(F)cc4)ccc23	Scaffold-4
SJ000311217-1	36.7893	COc1cccc(Oc2ccc3c(NCCCNCc4cc(F)ccc4OC)ccnc3c2)c1	Scaffold-4
SJ000311216-1	36.9006	COc1cccc(Oc2ccc3c(NCCCNCc4cccc5OCOc45)ccnc3c2)c1	Scaffold-4
SJ000311256-1	37.0782	COc1ccc(F)cc1CNCCCNc2ccnc3cc(CCc4ccccc4)ccc23	Scaffold-4
SJ000311241-1	38.8868	COc1ccc(F)cc1CNCCCNc2ccnc3cc(ccc23)c4ccc(F)cc4	Scaffold-4
SJ000521067-1	40.8529	CCc1ccc(CNCCCNc2ccnc3cc(ccc23)C(F)(F)F)cc1	Scaffold-4
SJ000311244-1	42.2755	Fc1ccc(Cc2ccc3c(NCCCNCc4cccc5OCOc45)ccnc3c2)cc1	Scaffold-4
SJ000311269-1	42.9599	CCC(CC)c1ccc2c(NCCCNCc3cc(F)ccc3OC)ccnc2c1	Scaffold-4
SJ000311243-1	43.553	COc1cccc(CNCCCNc2ccnc3cc(Cc4ccc(F)cc4)ccc23)c1O	Scaffold-4
SJ000311220-1	43.7389	COc1ccc(Oc(cc2)cc3c2c(NCCCNCc4c5c(OCO5)ccc4)ccn3)cc1	Scaffold-4
SJ000311308-1	46.1014	C(CNCc1cccc2OCOc12)CNc3ccnc4cc(Cc5ccccc5)ccc34	Scaffold-4
SJ000311221-1	46.446	COc1ccc(Oc2ccc3c(NCCCNCc4cc(F)ccc4OC)ccnc3c2)cc1	Scaffold-4
SJ000311303-1	50.9933	COc1cccc(CNCCCNc2ccnc3cc(Cc4ccc(cc4)C#N)ccc23)c1O	Scaffold-4
SJ000311224-1	59.5758	Fc1ccc(Oc2ccc3c(NCCCNCc4cccc5OCOc45)ccnc3c2)cc1	Scaffold-4
SJ000311223-1	61.8706	COc1cccc(CNCCCNc2ccnc3cc(Oc4ccc(F)cc4)ccc23)c1O	Scaffold-4
SJ000311257-1	62.259	C(CNCc1cccc2OCOc12)CNc3ccnc4cc(CCc5ccccc5)ccc34	Scaffold-4
SJ000311304-1	65.975	N#Cc1ccc(Cc2ccc3c(NCCCNCc4cccc5OCOc45)ccnc3c2)cc1	Scaffold-4
SJ000520909-2	67.1033	Clc1ccc2c(NCCCNCc3ccc4[nH]ccc4c3)ccnc2c1	Scaffold-4
SJ000520911-2	68.1168	Cc1cc(C)c(CNCCCNc2ccnc3cc(Cl)ccc23)c(C)c1	Scaffold-4
SJ000311259-1	68.501	COc1cccc(CNCCCNc2ccnc3cc(CC(C)C)ccc23)c1O	Scaffold-4
SJ000521064-1	69.1347	COc1ccc(cc1CNCCCNc2ccnc3cc(ccc23)C(F)(F)F)C(F)(F)F	Scaffold-4
SJ000000500-3	69.9301	COc1ccc(F)cc1CNCCCNc2ccnc3cc(Cl)ccc23	Scaffold-4
SJ000000501-3	69.9301	Clc1ccc2c(NCCCNCc3cccc4OCOc34)ccnc2c1	Scaffold-4
SJ000311185-1	69.9301	ClC1=CC2=NC=CC(NCCCNCC3=C(OC)C=CC=C3)=C2C=C1	Scaffold-4
SJ000311186-1	69.9301	ClC1=CC2=NC=CC(NCCCNCC3=C(O)C=CC(Br)=C3)=C2C=C1	Scaffold-4
SJ000311187-1	69.9301	ClC1=CC2=NC=CC(NCCCNCC3=C(O)C=CC=C3)=C2C=C1	Scaffold-4
SJ000311188-1	69.9301	ClC1=CC2=NC=CC(NCCCNC(C)C3=C(O)C=CC(OC)=C3)=C2C=C1	Scaffold-4
SJ000311191-1	69.9301	ClC1=CC2=NC=CC(NCCCNCC3=CC=C([N+]([O-])=O)C(O)=C3)=C2C=C1	Scaffold-4
SJ000311192-1	69.9301	ClC1=CC2=NC=CC(NCCCNCC3=CC=C(OC)C(O)=C3)=C2C=C1	Scaffold-4
SJ000311194-1	69.9301	ClC1=CC2=NC=CC(NCCCNCC3=C(Br)C=CC(O)=C3)=C2C=C1	Scaffold-4
SJ000311196-1	69.9301	ClC1=CC2=NC=CC(NCCCCN(CCC)CC3=CC(Br)=CC=C3O)=C2C=C1	Scaffold-4
SJ000311207-1	69.9301	COc1cccc(CNCCCNc2ccnc3cc(Oc4ccccc4)ccc23)c1O	Scaffold-4
SJ000311211-1	69.9301	COc1cccc(CNCCCNc2ccnc3cc(Oc4ccccc4OC)ccc23)c1O	Scaffold-4
SJ000311212-1	69.9301	COc1ccccc1Oc2ccc3c(NCCCNCc4cccc5OCOc45)ccnc3c2	Scaffold-4
SJ000311213-1	69.9301	COc1ccc(F)cc1CNCCCNc2ccnc3cc(Oc4ccccc4OC)ccc23	Scaffold-4
SJ000311215-1	69.9301	COc1cccc(Oc2ccc3c(NCCCNCc4cccc(OC)c4O)ccnc3c2)c1	Scaffold-4
SJ000311225-1	69.9301	COc1ccc(F)cc1CNCCCNc2ccnc3cc(Oc4ccc(F)cc4)ccc23	Scaffold-4
SJ000311231-1	69.9301	COc1cccc(CNCCCNc2ccnc3cc(Oc4cccc(c4)N(C)C)ccc23)c1O	Scaffold-4
SJ000311232-1	69.9301	CN(C)c1cccc(Oc2ccc3c(NCCCNCc4cccc5OCOc45)ccnc3c2)c1	Scaffold-4
SJ000311247-1	69.9301	COc1cccc(CNCCCNc2ccnc3cc(CCC(C)C)ccc23)c1O	Scaffold-4
SJ000311249-1	69.9301	COc1ccc(F)cc1CNCCCNc2ccnc3cc(CCC(C)C)ccc23	Scaffold-4
SJ000311260-1	69.9301	CC(C)Cc1ccc2c(NCCCNCc3cccc4OCOc34)ccnc2c1	Scaffold-4
SJ000311261-1	69.9301	COc1ccc(F)cc1CNCCCNc2ccnc3cc(CC(C)C)ccc23	Scaffold-4
SJ000311271-1	69.9301	COc1cccc(CNCCCNc2ccnc3cc(ccc23)c4cc(cc(c4)C(F)(F)F)C(F)(F)F)c1O	Scaffold-4
SJ000311295-1	69.9301	COc1ccc(cc1)c2ccc3c(NCCCNCc4cccc(OC)c4O)ccnc3c2	Scaffold-4
SJ000311296-1	69.9301	COc1ccc(cc1)c2ccc3c(NCCCNCc4cccc5OCOc45)ccnc3c2	Scaffold-4
SJ000311297-1	69.9301	COc1ccc(cc1)c2ccc3c(NCCCNCc4cc(F)ccc4OC)ccnc3c2	Scaffold-4
SJ000311305-1	69.9301	COc1ccc(F)cc1CNCCCNc2ccnc3cc(Cc4ccc(cc4)C#N)ccc23	Scaffold-4
SJ000311307-1	69.9301	COc1cccc(CNCCCNc2ccnc3cc(Cc4ccccc4)ccc23)c1O	Scaffold-4
SJ000311328-2	69.9301	COc1cccc(F)c1CNCCCNc2ccnc3cc(Cl)ccc23	Scaffold-4
SJ000361100-1	69.9301	Clc1ccc2c(NCCCNCc3ccccc3)ccnc2c1	Scaffold-4
SJ000361106-1	69.9301	FC(F)(F)c1ccc2c(NCCCNCc3ccc4OCOc4c3)ccnc2c1	Scaffold-4
SJ000361107-1	69.9301	FC(F)(F)c1ccc2c(NCCCNCc3ccccc3)ccnc2c1	Scaffold-4
SJ000361122-2	69.9301	Clc1ccc2c(NCCCNCc3c4ccccc4cc5ccccc35)ccnc2c1	Scaffold-4
SJ000361126-1	69.9301	FC(F)(F)c1ccc2c(NCCCNCc3c4ccccc4cc5ccccc35)ccnc2c1	Scaffold-4
SJ000520908-2	69.9301	FC(F)(F)c1ccccc1CNCCCNc2ccnc3cc(Cl)ccc23	Scaffold-4
SJ000520910-1	69.9301	Fc1c(F)c(F)c(CNCCCNc2ccnc3cc(Cl)ccc23)c(F)c1F	Scaffold-4
SJ000521022-2	69.9301	FC(F)(F)Oc1cccc(CNCCCNc2ccnc3cc(Cl)ccc23)c1	Scaffold-4
SJ000521024-1	69.9301	FC(F)(F)c1cccc(CNCCCNc2ccnc3cc(Cl)ccc23)c1	Scaffold-4
SJ000521025-1	69.9301	FC(F)(F)Oc1ccc(CNCCCNc2ccnc3cc(Cl)ccc23)cc1	Scaffold-4
SJ000521030-1	69.9301	COc1ccc(F)c(CNCCCNc2ccnc3cc(Cl)ccc23)c1	Scaffold-4
SJ000521031-1	69.9301	Fc1cccc(c1CNCCCNc2ccnc3cc(Cl)ccc23)C(F)(F)F	Scaffold-4
SJ000521035-1	69.9301	COc1ccc(OC(F)(F)F)cc1CNCCCNc2ccnc3cc(Cl)ccc23	Scaffold-4
SJ000521036-1	69.9301	COc1ccc(cc1CNCCCNc2ccnc3cc(Cl)ccc23)C(F)(F)F	Scaffold-4
SJ000521039-1	69.9301	CCc1ccc(CNCCCNc2ccnc3cc(Cl)ccc23)cc1	Scaffold-4
SJ000521045-2	69.9301	FC(F)(F)Oc1cccc(CNCCCNc2ccnc3cc(ccc23)C(F)(F)F)c1	Scaffold-4
SJ000521047-1	69.9301	FC(F)(F)c1cccc(CNCCCNc2ccnc3cc(ccc23)C(F)(F)F)c1	Scaffold-4
SJ000521048-1	69.9301	FC(F)(F)c1ccc2c(NCCCNCc3cccc4OCOc34)ccnc2c1	Scaffold-4
SJ000521049-1	69.9301	FC(F)(F)c1ccc2c(NCCCNCc3ccccc3C(F)(F)F)ccnc2c1	Scaffold-4
SJ000521050-1	69.9301	FC(F)(F)Oc1ccc(CNCCCNc2ccnc3cc(ccc23)C(F)(F)F)cc1	Scaffold-4
SJ000521051-1	69.9301	COc1cccc(F)c1CNCCCNc2ccnc3cc(ccc23)C(F)(F)F	Scaffold-4
SJ000521052-1	69.9301	COc1ccc(F)cc1CNCCCNc2ccnc3cc(ccc23)C(F)(F)F	Scaffold-4
SJ000521058-1	69.9301	COc1ccc(F)c(CNCCCNc2ccnc3cc(ccc23)C(F)(F)F)c1	Scaffold-4
SJ000521059-1	69.9301	Fc1cccc(c1CNCCCNc2ccnc3cc(ccc23)C(F)(F)F)C(F)(F)F	Scaffold-4
SJ000521063-1	69.9301	COc1ccc(OC(F)(F)F)cc1CNCCCNc2ccnc3cc(ccc23)C(F)(F)F	Scaffold-4
SJ000521066-1	69.9301	Fc1cccc(CNCCCNc2ccnc3cc(ccc23)C(F)(F)F)c1	Scaffold-4
SJ000523054-1	69.9301	CN(C)c1ccc(CNCCCNc2ccnc3cc(Cl)ccc23)c4ccccc14	Scaffold-4
SJ000523055-1	69.9301	Nc1ccccc1CNCCCNc2ccnc3cc(Cl)ccc23	Scaffold-4
SJ000523056-1	69.9301	Clc1ccc2c(NCCCNCc3ccc4OCOc4c3)ccnc2c1	Scaffold-4
SJ000523059-1	69.9301	COc1ccc(CNCCCNc2ccnc3cc(Cl)ccc23)cc1	Scaffold-4
SJ000523060-1	69.9301	Fc1ccccc1CNCCCNc2ccnc3cc(Cl)ccc23	Scaffold-4
SJ000523061-1	69.9301	Fc1cccc(CNCCCNc2ccnc3cc(Cl)ccc23)c1	Scaffold-4
SJ000523062-1	69.9301	Fc1ccc(CNCCCNc2ccnc3cc(Cl)ccc23)cc1	Scaffold-4
SJ000523063-1	69.9301	Clc1ccc2c(NCCCNCc3cccc(c3)C#N)ccnc2c1	Scaffold-4
SJ000523065-1	69.9301	Clc1ccc2c(NCCCNCc3ccc4ccccc4c3)ccnc2c1	Scaffold-4
SJ000523066-1	69.9301	Cc1cccc(CNCCCNc2ccnc3cc(Cl)ccc23)c1	Scaffold-4
SJ000523067-1	69.9301	COC(=O)c1ccc(CNCCCNc2ccnc3cc(Cl)ccc23)cc1	Scaffold-4
SJ000456069-1	0.8605	CC(=C)CSC1=Nc2cc(sc2C(=O)N1CCN3CCOCC3)c4ccccc4	Scaffold-5
SJ000296471-1	69.9301	CC1=Nc2cc(sc2C(=O)N1N)c3ccccc3	Scaffold-5
SJ000296726-1	69.9301	COc1ccc(cc1)c2cc3N=CNC(=O)c3s2	Scaffold-5
SJ000395304-1	69.9301	COCCNC(=O)CN1C=Nc2cc(sc2C1=O)c3ccc(Cl)cc3	Scaffold-5
SJ000397503-1	69.9301	COc1ccc(cc1)c2cc3N=CN(CC(=O)O)C(=O)c3s2	Scaffold-5
SJ000397713-1	69.9301	Brc1ccc(cc1)c2cc3N=CN(CCC#N)C(=O)c3s2	Scaffold-5
SJ000399852-1	69.9301	CCCCOC(=O)CN1C=Nc2cc(sc2C1=O)c3ccc(OC)cc3	Scaffold-5
SJ000399862-1	69.9301	CCOC(=O)CN1C=Nc2cc(sc2C1=O)c3ccc(OC)cc3	Scaffold-5
SJ000405932-1	69.9301	CSC1=Nc2cc(sc2C(=O)N1CCN3CCOCC3)c4ccccc4	Scaffold-5
SJ000418500-1	69.9301	COC(=O)CN1C=Nc2cc(sc2C1=O)c3ccc(Cl)cc3	Scaffold-5
SJ000425388-1	69.9301	CC(C)NC(=O)NC(=O)CN1C=Nc2cc(sc2C1=O)c3ccccc3	Scaffold-5
SJ000425603-1	69.9301	CN(C)C(=O)CN1C=Nc2cc(sc2C1=O)c3ccccc3	Scaffold-5
SJ000425613-1	69.9301	CCC(C)(C)NC(=O)CN1C=Nc2cc(sc2C1=O)c3ccccc3	Scaffold-5
SJ000425666-1	69.9301	CCN(CC)C(=O)CN1C=Nc2cc(sc2C1=O)c3ccccc3	Scaffold-5
SJ000426777-1	69.9301	C=CCNC(=O)NC(=O)CN1C=Nc2cc(sc2C1=O)c3ccccc3	Scaffold-5
SJ000427828-1	69.9301	COCC(C)NC(=O)CN1C=Nc2cc(sc2C1=O)c3ccc(Br)cc3	Scaffold-5
SJ000427956-1	69.9301	CC(C)(C)NC(=O)NC(=O)CN1C=Nc2cc(sc2C1=O)c3ccccc3	Scaffold-5
SJ000429044-1	69.9301	CCN(CC(=C)C)C(=O)CN1C=Nc2cc(sc2C1=O)c3ccc(OC)cc3	Scaffold-5
SJ000431447-1	69.9301	COc1ccc(cc1)c2cc3N=CN(CC(=O)N(CC=C)CC=C)C(=O)c3s2	Scaffold-5
SJ000441316-1	69.9301	COc1ccc(CNC(=O)CN2C=Nc3cc(sc3C2=O)c4ccc(OC)cc4)cc1	Scaffold-5
SJ000443969-1	69.9301	COc1ccc(cc1)c2cc3N=CN(CC(=O)NCc4ccc(F)cc4)C(=O)c3s2	Scaffold-5
SJ000444020-1	69.9301	Fc1ccc(CNC(=O)CN2C=Nc3cc(sc3C2=O)c4ccc(Cl)cc4)cc1	Scaffold-5
SJ000444040-1	69.9301	COc1ccccc1CNC(=O)CN2C=Nc3cc(sc3C2=O)c4ccc(Cl)cc4	Scaffold-5
SJ000445272-1	69.9301	Cc1ccc(CNC(=O)CN2C=Nc3cc(sc3C2=O)c4ccc(Cl)cc4)cc1	Scaffold-5
SJ000445282-1	69.9301	COc1ccc(cc1)c2cc3N=CN(CC(=O)NCc4ccc(C)cc4)C(=O)c3s2	Scaffold-5
SJ000448314-1	69.9301	CC(=O)CN1C=Nc2cc(sc2C1=O)c3ccccc3	Scaffold-5
SJ000449696-1	69.9301	COc1ccc(cc1)c2cc3N=CN(CC(=O)NCc4ccccc4F)C(=O)c3s2	Scaffold-5
SJ000449845-1	69.9301	COc1ccc(cc1)c2cc3N=CN(CC(=O)NCc4ccccc4Cl)C(=O)c3s2	Scaffold-5
SJ000451551-1	69.9301	COC(=O)CSC1=Nc2cc(sc2C(=O)N1CCN3CCOCC3)c4ccccc4	Scaffold-5
SJ000451590-1	69.9301	CC(C)(C)C(=O)CSC1=Nc2cc(sc2C(=O)N1CCN3CCOCC3)c4ccccc4	Scaffold-5
SJ000452125-1	69.9301	COc1ccccc1CNC(=O)CN2C=Nc3cc(sc3C2=O)c4ccccc4	Scaffold-5
SJ000452142-1	69.9301	CCCN1C=Nc2cc(sc2C1=O)c3ccc(Cl)cc3	Scaffold-5
SJ000452798-1	69.9301	OCCSC1=Nc2cc(sc2C(=O)N1CCN3CCOCC3)c4ccccc4	Scaffold-5
SJ000453315-1	69.9301	Cc1ccccc1CNC(=O)CN2C=Nc3cc(sc3C2=O)c4ccccc4	Scaffold-5
SJ000453419-1	69.9301	CCCSC1=Nc2cc(sc2C(=O)N1CCN3CCOCC3)c4ccccc4	Scaffold-5
SJ000453564-1	69.9301	C=CCSC1=Nc2cc(sc2C(=O)N1CCN3CCOCC3)c4ccccc4	Scaffold-5
SJ000455215-1	69.9301	COc1ccc(cc1)c2cc3N=CN(CC(=O)NCc4ccccc4C)C(=O)c3s2	Scaffold-5
SJ000455225-1	69.9301	Fc1ccccc1CNC(=O)CN2C=Nc3cc(sc3C2=O)c4ccc(Cl)cc4	Scaffold-5
SJ000455850-1	69.9301	Clc1ccccc1CNC(=O)CN2C=Nc3cc(sc3C2=O)c4ccccc4	Scaffold-5
SJ000456118-1	69.9301	FC(F)(F)Oc1ccccc1CNC(=O)CN2C=Nc3cc(sc3C2=O)c4ccccc4	Scaffold-5
SJ000456507-1	69.9301	CC(=C)CN1C=Nc2cc(sc2C1=O)c3ccc(Cl)cc3	Scaffold-5
SJ000457620-1	69.9301	COc1ccc(CNC(=O)CN2C=Nc3cc(sc3C2=O)c4ccc(Cl)cc4)cc1	Scaffold-5
SJ000457991-1	69.9301	COc1ccc(cc1)c2cc3N=CN(CC(=O)NCc4ccc(Cl)cc4)C(=O)c3s2	Scaffold-5
SJ000458551-1	69.9301	Fc1ccc(cc1)c2cc3N=CN(CCC#N)C(=O)c3s2	Scaffold-5
SJ000167951-1	19.1588	CCCS(=O)(=O)N1CCN(Cc2ccc3c(c2)c4ccccc4n3CC)CC1	Scaffold-6
SJ000147352-1	29.4772	CCOC(=O)N1CCN(Cc2ccc3c(c2)c4ccccc4n3CC)CC1	Scaffold-6
SJ000031064-1	69.9301	OCCNC(=O)CNC(=O)c1ccc2[nH]c3ccccc3c2c1	Scaffold-6
SJ000031065-1	69.9301	OCCNC(=O)c1ccc2[nH]c3ccccc3c2c1	Scaffold-6
SJ000053810-1	69.9301	OCC(O)CNC(=O)c1ccc2[nH]c3ccccc3c2c1	Scaffold-6
SJ000053962-1	69.9301	OCCNCCNCc1ccc2[nH]c3ccccc3c2c1	Scaffold-6
SJ000054243-1	69.9301	CN(C)CCCNCc1ccc2[nH]c3ccccc3c2c1	Scaffold-6
SJ000111264-1	69.9301	CCn1c2ccccc2c3cc(CN4CCN(Cc5c[nH]c6ccccc56)CC4)ccc13	Scaffold-6
SJ000111712-1	69.9301	CCn1c2ccccc2c3cc(CNCCc4ccccc4)ccc13	Scaffold-6
SJ000111875-2	69.9301	CCn1c2ccccc2c3cc(CN4CCN(Cc5cc(OC)ccc5O)CC4)ccc13	Scaffold-6
SJ000112430-1	69.9301	CCn1c2ccccc2c3cc(CNCc4ccc(OC)cc4)ccc13	Scaffold-6
SJ000112458-1	69.9301	CCn1c2ccccc2c3cc(CNCCc4ccc(Cl)cc4)ccc13	Scaffold-6
SJ000112461-1	69.9301	CCn1c2ccccc2c3cc(CNCCc4ccc5OCOc5c4)ccc13	Scaffold-6
SJ000112860-1	69.9301	CCn1c2ccccc2c3cc(CN4CCC(CC4)N5CCN(CC5)c6ccccc6)ccc13	Scaffold-6
SJ000123281-1	69.9301	CN(C)CCCNC(=O)c1ccc2[nH]c3ccccc3c2c1	Scaffold-6
SJ000142875-1	69.9301	CCN1CCN(Cc2ccc3c(c2)c4ccccc4n3CC)CC1	Scaffold-6
SJ000142908-1	69.9301	CCn1c2ccccc2c3cc(CN4CCN(C)CC4)ccc13	Scaffold-6
SJ000145592-1	69.9301	CCn1c2ccccc2c3cc(CN4CCN(CCO)CC4)ccc13	Scaffold-6
SJ000168261-1	69.9301	CCn1c2ccccc2c3cc(CN4CCN(CC4)S(=O)(=O)C)ccc13	Scaffold-6
SJ000168321-1	69.9301	CCn1c2ccccc2c3cc(CN4CCN(CC4)S(=O)(=O)CC)ccc13	Scaffold-6
SJ000288408-1	69.9301	Cn1c2ccccc2c3cc(ccc13)C4Nc5ccccc5C(=O)N4Cc6ccccc6	Scaffold-6
SJ000298589-1	69.9301	CCn1c2ccccc2c3cc(CN4CCN(CC4)C(=O)c5ccc(OC)c(OC)c5)ccc13	Scaffold-6
SJ000307416-1	69.9301	Cn1c2ccccc2c3cc(ccc13)C(=O)N4CCc5nncn5CC4	Scaffold-6
SJ000307753-1	69.9301	CCn1c2ccccc2c3cc(CN4CCc5nnc(CNS(=O)(=O)C(C)C)n5CC4)ccc13	Scaffold-6
SJ000307915-1	69.9301	CCn1c2ccccc2c3cc(CN4CCc5nnc(C(C)NC(=O)CCOC)n5CC4)ccc13	Scaffold-6
SJ000307948-1	69.9301	CCn1c2ccccc2c3cc(CN4CCc5nnc(CNC(=O)c6ccccc6)n5CC4)ccc13	Scaffold-6
SJ000308489-1	69.9301	Cn1c2ccccc2c3cc(ccc13)C(=O)NCC4CCC5(CCN(Cc6ccccn6)CC5)O4	Scaffold-6
SJ000461804-1	69.9301	CC(NC=O)c1ccc2c(c1)c3ccccc3n2C	Scaffold-6
SJ000461805-1	69.9301	CCn1c2ccccc2c3cc(ccc13)C(C)NC=O	Scaffold-6
SJ000505727-1	69.9301	CCn1c2ccccc2c3cc(CNCC(C)O)ccc13	Scaffold-6
SJ000516830-1	69.9301	CN(Cc1oncc1)C(=O)c2ccc3c(c2)c4ccccc4n3C	Scaffold-6
SJ000550865-1	69.9301	CCn1c2ccccc2c3cc(CNC4CCCCC4)ccc13	Scaffold-6
SJ000550874-1	69.9301	CCn1c2ccccc2c3cc(CN4CCCC(O)C4)ccc13	Scaffold-6
SJ000230856-1	4.337	Cc1ccc(cc1)S(=O)(=O)c2nc(oc2N3CCOCC3)c4ccccc4Cl	Scaffold-8
SJ000038124-1	7.4311	COc1cccc(c1)c2oc(N3CCOCC3)c(n2)S(=O)(=O)c4ccc(Cl)cc4	Scaffold-8
SJ000244320-1	8.6307	Brc1ccc(cc1)c2oc(N3CCOCC3)c(n2)S(=O)(=O)c4ccccc4	Scaffold-8
SJ000027481-1	9.2039	Clc1ccc(cc1)S(=O)(=O)c2nc(oc2N3CCOCC3)c4cccc(Br)c4	Scaffold-8
SJ000027482-1	9.538	Cc1ccc(cc1)S(=O)(=O)c2nc(oc2N3CCOCC3)c4cccc(c4)[N+](=O)[O-]	Scaffold-8
SJ000027480-1	11.2321	Cc1ccc(cc1)S(=O)(=O)c2nc(oc2N3CCOCC3)c4cccc(C)c4	Scaffold-8
SJ000230854-1	11.6729	Cc1ccc(cc1)S(=O)(=O)c2nc(oc2N3CCOCC3)c4ccc(F)cc4	Scaffold-8
SJ000329041-1	11.8298	CC1CN(CC(C)O1)c2oc(nc2S(=O)(=O)c3ccc(C)cc3)c4ccccc4C	Scaffold-8
SJ000329066-1	13.0083	CC1CN(CC(C)O1)c2oc(nc2S(=O)(=O)c3ccc(C)cc3)c4ccccc4Cl	Scaffold-8
SJ000090185-1	17.3583	COP(=O)(OC)c1nc(oc1N2CCOCC2)c3ccc(Cl)cc3	Scaffold-8
SJ000038123-1	17.4113	COc1cccc(c1)c2oc(N3CCOCC3)c(n2)S(=O)(=O)c4ccc(C)cc4	Scaffold-8
SJ000329067-1	27.2645	CC1CN(CC(C)O1)c2oc(nc2S(=O)(=O)c3ccc(F)cc3)c4ccccc4F	Scaffold-8
SJ000010022-1	69.9301	Clc1ccc(cc1)c2oc(N3CCOCC3)c(n2)C#N	Scaffold-8
SJ000011204-1	69.9301	Fc1ccc(cc1)c2oc(N3CCOCC3)c(n2)C#N	Scaffold-8
SJ000041896-1	69.9301	CCOc1ccc(cc1)c2oc(N3CCOCC3)c(n2)C#N	Scaffold-8
SJ000051527-1	69.9301	COc1ccc(cc1)c2oc(N3CCOCC3)c(n2)C#N	Scaffold-8
SJ000090156-1	69.9301	COP(=O)(OC)c1nc(oc1N2CCOCC2)c3ccc(C)cc3	Scaffold-8
SJ000090176-1	69.9301	COP(=O)(OC)c1nc(oc1N2CCOCC2)c3ccc(Br)cc3	Scaffold-8
SJ000090230-1	69.9301	CCOP(=O)(OCC)c1nc(oc1N2CCOCC2)c3ccc(Cl)cc3	Scaffold-8
SJ000092444-1	69.9301	COP(=O)(OC)c1nc(oc1N2CCOCC2)c3ccc(cc3)[N+](=O)[O-]	Scaffold-8
SJ000092459-1	69.9301	CCOP(=O)(OCC)c1nc(oc1N2CCOCC2)c3ccc(cc3)[N+](=O)[O-]	Scaffold-8
SJ000124835-1	69.9301	COP(=O)(OC)c1nc(oc1N2CCOCC2)c3ccccc3	Scaffold-8
SJ000140851-1	69.9301	Cc1ccc(cc1)c2oc(N3CCOCC3)c(n2)S(=O)(=O)c4ccc(Cl)cc4	Scaffold-8
SJ000141574-1	69.9301	Clc1ccc(cc1)S(=O)(=O)c2nc(oc2N3CCOCC3)c4ccccc4Cl	Scaffold-8
SJ000159484-1	69.9301	Cc1ccc(cc1)c2oc(N3CCOCC3)c(n2)S(=O)(=O)c4ccccc4	Scaffold-8
SJ000184129-1	69.9301	Clc1ccc(cc1)S(=O)(=O)c2nc(oc2N3CCOCC3)c4ccccc4Br	Scaffold-8
SJ000185415-1	69.9301	Cc1ccc(cc1)S(=O)(=O)c2nc(oc2N3CCOCC3)c4ccccc4Br	Scaffold-8
SJ000198209-1	69.9301	CCOc1ccc(cc1)c2oc(N3CCOCC3)c(n2)S(=O)(=O)c4ccccc4	Scaffold-8
SJ000230691-1	69.9301	Clc1ccc(cc1)c2oc(N3CCOCC3)c(n2)S(=O)(=O)c4ccccc4	Scaffold-8
SJ000230692-1	69.9301	Clc1ccc(cc1)c2oc(N3CCOCC3)c(n2)S(=O)(=O)c4ccc(Cl)cc4	Scaffold-8
SJ000230693-1	69.9301	Cc1ccc(cc1)S(=O)(=O)c2nc(oc2N3CCOCC3)c4ccc(Cl)cc4	Scaffold-8
SJ000230855-1	69.9301	Cc1ccc(cc1)S(=O)(=O)c2nc(oc2N3CCOCC3)c4ccc(Br)cc4	Scaffold-8
SJ000245271-1	69.9301	COc1ccc(cc1)c2oc(N3CCOCC3)c(n2)S(=O)(=O)c4ccc(C)cc4	Scaffold-8
SJ000329031-1	69.9301	CC1CN(CC(C)O1)c2oc(nc2S(=O)(=O)c3ccc(F)cc3)c4ccccc4C	Scaffold-8
SJ000329051-1	69.9301	CC1CN(CC(C)O1)c2oc(nc2S(=O)(=O)c3ccc(Cl)cc3)c4ccccc4C	Scaffold-8
SJ000478204-1	69.9301	CC1CN(CC(C)O1)c2oc(nc2C#N)c3ccc(cc3)[N+](=O)[O-]	Scaffold-8
SJ000478208-1	69.9301	CC1CN(CC(C)O1)c2oc(nc2C#N)c3ccc(Cl)cc3	Scaffold-8
SJ000478212-1	69.9301	COc1ccc(cc1)c2oc(N3CC(C)OC(C)C3)c(n2)C#N	Scaffold-8
SJ000478356-1	69.9301	CCOc1ccc(cc1)c2oc(N3CC(C)OC(C)C3)c(n2)C#N	Scaffold-8
SJ000478358-1	69.9301	CC1CN(CC(C)O1)c2oc(nc2C#N)c3ccc(C)cc3	Scaffold-8
SJ000478453-1	69.9301	CC1CN(CC(C)O1)c2oc(nc2C#N)c3ccc(F)cc3	Scaffold-8
