# Supplementary material for: Structural basis for substrate recognition and chemical inhibition of oncogenic MAGE ubiquitin ligases
Source: Nat Commun. 2020 Oct 1;11:4931. doi: 10.1038/s41467-020-18708-x (PMC7529893; doi:10.1038/s41467-020-18708-x)
Supplement: Supplementary file 8 — Supplementary Data 2 [file 41467_2020_18708_MOESM8_ESM.xlsx]

## Sheet: Quinoline Analogs_SP
Supplementary Data 2: Single point TR-FRET screening of 797 quinoline compounds against MAGE-A11:PCF11.
SAMPLE	TR-FRET signal	Quinoline Series	MOLSMILES
SJ000522746	96.845	Q-1	CCCN(CCCNc1ccnc2cc(Cl)ccc12)Cc3ccc4[nH]ccc4c3
SJ000311286	73.499	Q-1	CC(C)(C)c1ccc(cc1)c2ccc3c(NCCCNCc4occc4)ccnc3c2
SJ000520430	66.4274	Q-1	Clc1ccc2c(NCCCN(Cc3ccccc3)Cc4ccc5[nH]ccc5c4)ccnc2c1
SJ000311306	64.537	Q-1	C(CNCc1occc1)CNc2ccnc3cc(Cc4ccccc4)ccc23
SJ000311230	63.4168	Q-1	CN(C)c1cccc(Oc2ccc3c(NCCCNCc4occc4)ccnc3c2)c1
SJ000311270	59.7059	Q-1	FC(F)(F)c1cc(cc(c1)C(F)(F)F)c2ccc3c(NCCCNCc4occc4)ccnc3c2
SJ000311234	57.5354	Q-1	CC(C)(C)c1ccc(Oc2ccc3c(NCCCNCc4occc4)ccnc3c2)cc1
SJ000311278	56.2051	Q-1	FC(F)(F)c1ccc(cc1)c2ccc3c(NCCCNCc4occc4)ccnc3c2
SJ000575192	52.9917	Q-1	Clc1ccc2c(NCCCNCc3ccc[nH]3)ccnc2c1
SJ000361266	48.1534	Q-1	CCCN(CCCNc1ccnc2cc(ccc12)C(F)(F)F)CC3CC3
SJ000521061	41.8599	Q-1	FC(F)(F)c1ccc2c(NCCCNCc3csc4ccccc34)ccnc2c1
SJ000361105	41.6887	Q-1	FC(F)(F)c1ccc2c(NCCCNCc3ccc[nH]3)ccnc2c1
SJ000311274	41.5719	Q-1	C(CNCc1occc1)CNc2ccnc3cc(ccc23)c4cccc5ccccc45
SJ000311250	40.6616	Q-1	C(CNCc1occc1)CNc2ccnc3cc(CC4CCCCC4)ccc23
SJ000520433	40.1907	Q-1	Clc1ccc2c(NCCCN(Cc3ccccc3)Cc4c[nH]c5ccccc45)ccnc2c1
SJ000523021	40.005	Q-1	CCCN(CCCNc1c2ccc(Cl)cc2nc3ccc(OC)cc13)Cc4c(Cl)ccc(Cl)c4Cl
SJ000522732	39.4714	Q-1	CCCN(CCCNc1c2ccc(Cl)cc2nc3ccc(OC)cc13)Cc4ccc5[nH]ccc5c4
SJ000311318	39.3055	Q-1	Cc1cc(C)cc(Cc2ccc3c(NCCCNCc4occc4)ccnc3c2)c1
SJ000521021	39.1213	Q-1	COC(=O)CCCCCNCCCNc1ccnc2cc(Cl)ccc12
SJ000311226	37.651	Q-1	Clc1ccc(Oc2ccc3c(NCCCNCc4occc4)ccnc3c2)cc1
SJ000311218	36.2507	Q-1	COc1ccc(Oc2ccc3c(NCCCNCc4occc4)ccnc3c2)cc1
SJ000521060	35.6327	Q-1	FC(F)(F)c1ccc2c(NCCCNCc3cc4ccccc4s3)ccnc2c1
SJ000522749	35.4339	Q-1	CCCN(CCCNc1ccnc2cc(Cl)ccc12)Cc3c(C)cc(C)cc3C
SJ000523083	34.9477	Q-1	CCCCCCN(CCC)CCCNc1ccnc2cc(ccc12)C(F)(F)F
SJ000523069	33.5128	Q-1	Clc1cccc(c1)c2oc(CNCCCNc3ccnc4cc(Cl)ccc34)cc2
SJ000521033	33.3803	Q-1	Clc1ccc2c(NCCCNCc3csc4ccccc34)ccnc2c1
SJ000361268	33.314	Q-1	CCCN(CCCNc1ccnc2cc(ccc12)C(F)(F)F)CC3CCCCC3
SJ000311262	32.9599	Q-1	C(CNCc1occc1)CNc2ccnc3cc(ccc23)C4CCCCC4
SJ000575171	32.8899	Q-1	CCCN(CCCNc1ccnc2cc(ccc12)C(F)(F)F)Cc3ccc4[nH]ccc4c3
SJ000523040	32.8503	Q-1	CCCN(CCCNc1ccnc2cc(Cl)ccc12)Cc3ccc4ccccc4c3
SJ000521056	32.7178	Q-1	FC(F)(F)c1ccc2c(NCCCNCc3cc(Br)cs3)ccnc2c1
SJ000523072	32.6098	Q-1	CCCN(CCCNc1ccnc2cc(ccc12)C(F)(F)F)Cc3ccccc3OC
SJ000311314	32.3998	Q-1	Clc1cccc(Cl)c1Cc2ccc3c(NCCCNCc4occc4)ccnc3c2
SJ000520476	32.3298	Q-1	CCCN(CCCNc1ccnc2cc(ccc12)C(F)(F)F)CCC(C)(C)C
SJ000521009	31.7696	Q-1	CCCN(CCCNc1ccnc2cc(ccc12)C(F)(F)F)Cc3ccc(CC)cc3
SJ000361124	31.6112	Q-1	CCCCCCNCCCNc1ccnc2cc(ccc12)C(F)(F)F
SJ000361169	31.1941	Q-1	Cc1cc(C)c(CN(CCCNc2ccnc3cc(Cl)ccc23)Cc4ccccc4)c(C)c1
SJ000361271	30.9303	Q-1	CCCCCN(CCC)CCCNc1ccnc2cc(ccc12)C(F)(F)F
SJ000311290	30.7894	Q-1	C(CNCc1occc1)CNc2ccnc3cc(ccc23)c4ccc5OCOc5c4
SJ000361255	30.6641	Q-1	CCCN(CCCNc1ccnc2cc(ccc12)C(F)(F)F)Cc3ccc[nH]3
SJ000361269	30.6641	Q-1	CCCN(CCCNc1ccnc2cc(ccc12)C(F)(F)F)CC(CC)CC
SJ000523012	30.3991	Q-1	CCCN(CCCNc1ccnc2cc(Cl)ccc12)Cc3cc(ccc3OC)C(F)(F)F
SJ000523039	30.2293	Q-1	CCCN(CCCNc1ccnc2cc(Cl)ccc12)Cc3ccc(cc3)c4ccccc4
SJ000521032	30.1342	Q-1	Clc1ccc2c(NCCCNCc3cc4ccccc4s3)ccnc2c1
SJ000523001	30.1342	Q-1	CCCN(CCCNc1ccnc2cc(Cl)ccc12)Cc3ccc(CC)cc3
SJ000520458	29.7727	Q-1	Cc1ccc(F)cc1CN(CCCNc2ccnc3cc(Cl)ccc23)Cc4ccccc4
SJ000361186	29.5992	Q-1	CCC(C)CN(CCCNc1ccnc2cc(Cl)ccc12)Cc3ccccc3
SJ000522992	29.3392	Q-1	CCCN(CCCNc1ccnc2cc(Cl)ccc12)Cc3c[nH]c4ccc(F)cc34
SJ000361262	29.228	Q-1	CCCN(CCCNc1ccnc2cc(ccc12)C(F)(F)F)Cc3c(F)cccc3OC
SJ000311214	29.109	Q-1	COc1cccc(Oc2ccc3c(NCCCNCc4occc4)ccnc3c2)c1
SJ000521043	29.109	Q-1	Cn1cc(CNCCCNc2ccnc3cc(ccc23)C(F)(F)F)c4ccccc14
SJ000361254	28.8755	Q-1	CCCN(CCCNc1ccnc2cc(ccc12)C(F)(F)F)Cc3ccsc3
SJ000361256	28.8195	Q-1	CCCN(CCCNc1ccnc2cc(ccc12)C(F)(F)F)Cc3ccccc3
SJ000311282	28.689	Q-1	C(CNCc1occc1)CNc2ccnc3cc(ccc23)c4ccccc4
SJ000361267	28.5489	Q-1	CCCN(CCCNc1ccnc2cc(ccc12)C(F)(F)F)Cc3cocc3
SJ000523041	28.5489	Q-1	CCCN(CCCNc1ccnc2cc(Cl)ccc12)Cc3cccc(C)c3
SJ000578380	28.4789	Q-1	Clc1ccc2c(NCCCNC(=O)C[C@@H]3CC[C@@]4(CC3)OO[C@@]5(O4)C6CC7CC(CC5C7)C6)ccnc2c1
SJ000361171	28.213	Q-1	Clc1ccc2c(NCCCN(CC3CCCCC3)Cc4ccccc4)ccnc2c1
SJ000520454	28.1386	Q-1	Clc1ccc2c(NCCCN(Cc3ccccc3)Cc4csc5ccccc45)ccnc2c1
SJ000523080	28.0024	Q-1	CCCN(CCCNc1ccnc2cc(ccc12)C(F)(F)F)CCCc3ccccc3
SJ000521008	27.8488	Q-1	CCCN(CCCNc1ccnc2cc(ccc12)C(F)(F)F)Cc3cccc(F)c3
SJ000520464	27.7788	Q-1	FC(F)(F)Oc1cccc(CN(CCCNc2ccnc3cc(Cl)ccc23)Cc4ccccc4)c1
SJ000357504	27.6387	Q-1	Oc1c(F)cc(F)cc1CN(CCCNc2ccnc3cc(Cl)ccc23)Cc4ccccc4
SJ000361174	27.5505	Q-1	Fc1ccc(CN(CCCNc2ccnc3cc(Cl)ccc23)Cc4ccccc4)cc1F
SJ000357461	27.4987	Q-1	Clc1ccc2c(NCCCN(Cc3ccccc3)Cc4ccc(Br)s4)ccnc2c1
SJ000521057	27.4843	Q-1	FC(F)(F)c1ccc2c(NCCCNCc3oc4ccccc4c3)ccnc2c1
SJ000311238	27.4287	Q-1	Fc1ccc(cc1)c2ccc3c(NCCCNCc4occc4)ccnc3c2
SJ000522758	27.418	Q-1	CCCN(CCCNc1ccnc2cc(Cl)ccc12)Cc3cccc(F)c3
SJ000521053	27.3587	Q-1	CC(C)(C)CCNCCCNc1ccnc2cc(ccc12)C(F)(F)F
SJ000361110	27.1172	Q-1	FC(F)(F)c1ccc2c(NCCCNCC3CCCCC3)ccnc2c1
SJ000311298	27.0086	Q-1	FC(F)(F)c1cccc(Cc2ccc3c(NCCCNCc4occc4)ccnc3c2)c1
SJ000522996	26.6585	Q-1	CCCN(CCCNc1ccnc2cc(Cl)ccc12)Cc3cc(OC)ccc3F
SJ000361173	26.5568	Q-1	CCCCCN(CCCNc1ccnc2cc(Cl)ccc12)Cc3ccccc3
SJ000361257	26.5044	Q-1	CCCN(CCCNc1ccnc2cc(ccc12)C(F)(F)F)Cc3ccccc3O
SJ000523070	26.4363	Q-1	CCCN(CCCNc1ccnc2cc(ccc12)C(F)(F)F)Cc3ccc(F)cc3
SJ000361181	26.2256	Q-1	Clc1ccc2c(NCCCN(Cc3ccccc3)Cc4cccc5ccccc45)ccnc2c1
SJ000523007	26.2256	Q-1	CCCN(CCCNc1ccnc2cc(Cl)ccc12)Cc3c[nH]c4ccccc34
SJ000521011	25.8235	Q-1	CCCN(CCCNc1ccnc2cc(ccc12)C(F)(F)F)CCOCc3ccccc3
SJ000523057	25.8183	Q-1	CCCCCNCCCNc1ccnc2cc(Cl)ccc12
SJ000357578	25.6873	Q-1	CC(C)(C)CCN(CCCNc1ccnc2cc(Cl)ccc12)Cc3ccccc3
SJ000520469	25.5382	Q-1	CCCN(CCCNc1ccnc2cc(ccc12)C(F)(F)F)Cc3cn(C)c4ccccc34
SJ000361184	25.4969	Q-1	Clc1ccc(CN(CCCNc2ccnc3cc(Cl)ccc23)Cc4ccccc4)c(Cl)c1
SJ000361263	25.2582	Q-1	CCCN(CCCNc1ccnc2cc(ccc12)C(F)(F)F)Cc3cc(OC)ccc3O
SJ000520460	25.0481	Q-1	FC(F)(F)Oc1ccc(CN(CCCNc2ccnc3cc(Cl)ccc23)Cc4ccccc4)cc1
SJ000357573	24.9781	Q-1	CCCN(CCCNc1ccnc2cc(Cl)ccc12)CCC(C)c3ccccc3
SJ000311322	24.7681	Q-1	Fc1ccc(Cc2ccc3c(NCCCNCc4occc4)ccnc3c2)c(Cl)c1
SJ000311210	24.558	Q-1	COc1ccccc1Oc2ccc3c(NCCCNCc4occc4)ccnc3c2
SJ000311266	24.558	Q-1	CCC(CC)c1ccc2c(NCCCNCc3occc3)ccnc2c1
SJ000361125	24.4617	Q-1	CSC(C)CCNCCCNc1ccnc2cc(ccc12)C(F)(F)F
SJ000361111	24.3255	Q-1	CCC(CC)CNCCCNc1ccnc2cc(ccc12)C(F)(F)F
SJ000361265	24.1057	Q-1	CCCN(CCCNc1ccnc2cc(ccc12)C(F)(F)F)Cc3occc3
SJ000029259	24.0531	Q-1	CN(C)CCCNc1c2CCCc2nc3ccccc13
SJ000361261	23.9069	Q-1	CCCN(CCCNc1ccnc2cc(ccc12)C(F)(F)F)Cc3oc(C)cc3
SJ000311310	23.7879	Q-1	COc1cc(Cc2ccc3c(NCCCNCc4occc4)ccnc3c2)cc(OC)c1
SJ000523077	23.7127	Q-1	CCCN(CCCNc1ccnc2cc(ccc12)C(F)(F)F)Cc3ccc(cc3)N(C)C
SJ000520437	23.6478	Q-1	COc1ccc(CN(CCCNc2ccnc3cc(Cl)ccc23)Cc4ccccc4)cc1F
SJ000520477	23.5778	Q-1	CCCCN(CCC)CCCNc1ccnc2cc(ccc12)C(F)(F)F
SJ000520450	23.1782	Q-1	COc1ccc(cc1CN(CCCNc2ccnc3cc(Cl)ccc23)Cc4ccccc4)C(F)(F)F
SJ000522968	23.0877	Q-1	CCCN(CCCNc1c2ccc(Cl)cc2nc3ccc(OC)cc13)Cc4c(F)cccc4C(F)(F)F
SJ000361172	22.9132	Q-1	CCC(CC)CN(CCCNc1ccnc2cc(Cl)ccc12)Cc3ccccc3
SJ000361273	22.8956	Q-1	CCCN(CCCNc1ccnc2cc(ccc12)C(F)(F)F)Cc3ccc(OC)cc3
SJ000361108	22.8076	Q-1	FC(F)(F)c1ccc2c(NCCCNCC3CC3)ccnc2c1
SJ000522999	22.7376	Q-1	CCCN(CCCNc1ccnc2cc(Cl)ccc12)Cc3ccc(OC(F)(F)F)cc3
SJ000523014	22.7145	Q-1	CCCN(CCCNc1ccnc2cc(Cl)ccc12)Cc3cccn3C
SJ000522961	22.6913	Q-1	CCCN(CCCNc1c2ccc(Cl)cc2nc3ccc(OC)cc13)Cc4ccccc4OC(F)(F)F
SJ000523081	22.2827	Q-1	CCCN(CCCNc1ccnc2cc(ccc12)C(F)(F)F)CC(C)CC
SJ000361120	22.2507	Q-1	CCCCCCNCCCNc1ccnc2cc(Cl)ccc12
SJ000521028	22.1075	Q-1	Clc1ccc2c(NCCCNCc3cc(Br)cs3)ccnc2c1
SJ000361182	22.052	Q-1	Clc1ccc2c(NCCCN(Cc3ccccc3)Cc4ccc5ccccc5c4)ccnc2c1
SJ000520467	22.0104	Q-1	Fc1cccc(c1CN(CCCNc2ccnc3cc(Cl)ccc23)Cc4ccccc4)C(F)(F)F
SJ000522757	21.9858	Q-1	CCCN(CCCNc1ccnc2cc(Cl)ccc12)Cc3ccccc3F
SJ000521013	21.7574	Q-1	CCCN(CCCNc1ccnc2cc(ccc12)C(F)(F)F)Cc3ccc(OC)c(F)c3
SJ000523082	21.738	Q-1	CCCN(CCCNc1ccnc2cc(ccc12)C(F)(F)F)Cc3cc(C)ccc3C
SJ000523068	21.6545	Q-1	[O-][N+](=O)c1ccccc1c2oc(CNCCCNc3ccnc4cc(Cl)ccc34)cc2
SJ000357483	21.0583	Q-1	Clc1ccc2c(NCCCN(CC3CC3)Cc4ccccc4)ccnc2c1
SJ000522759	20.7933	Q-1	CCCN(CCCNc1ccnc2cc(Cl)ccc12)Cc3ccc(F)cc3
SJ000521014	20.6371	Q-1	CCCN(CCCNc1ccnc2cc(ccc12)C(F)(F)F)Cc3cc(F)ccc3C
SJ000522717	20.4621	Q-1	Clc1ccc2c(NCCCN(Cc3ccccc3)Cc4ccc[nH]4)ccnc2c1
SJ000520452	20.4443	Q-1	COc1ccc(OC(F)(F)F)cc1CN(CCCNc2ccnc3cc(Cl)ccc23)Cc4ccccc4
SJ000311302	20.4271	Q-1	N#Cc1ccc(Cc2ccc3c(NCCCNCc4occc4)ccnc3c2)cc1
SJ000361176	20.3571	Q-1	Fc1cccc(CN(CCCNc2ccnc3cc(Cl)ccc23)Cc4ccccc4)c1
SJ000361187	20.217	Q-1	Cc1ccc(C)c(CN(CCCNc2ccnc3cc(Cl)ccc23)Cc4ccccc4)c1
SJ000361179	20.1971	Q-1	[O-][N+](=O)c1ccc(CN(CCCNc2ccnc3cc(Cl)ccc23)Cc4ccccc4)cc1
SJ000523076	20.1719	Q-1	CCCN(CCCNc1ccnc2cc(ccc12)C(F)(F)F)Cc3cccc(C)c3
SJ000357437	20.147	Q-1	CCCN(CCCNc1ccnc2cc(Cl)ccc12)Cc3oc(C)cc3
SJ000044383	20.1038	Q-1	NC(=O)CC(Nc1c2ccccc2nc3ccccc13)C(=O)O
SJ000361264	19.9321	Q-1	CCCN(CCCNc1ccnc2cc(ccc12)C(F)(F)F)Cc3c(C)cc(C)cc3C
SJ000522748	19.8658	Q-1	CCCN(CCCNc1ccnc2cc(Cl)ccc12)Cc3c(F)c(F)c(F)c(F)c3F
SJ000357599	19.7634	Q-1	FC(F)(F)Oc1ccccc1CN(CCCNc2ccnc3cc(Cl)ccc23)Cc4ccccc4
SJ000357439	19.7269	Q-1	CCCN(CCCNc1ccnc2cc(Cl)ccc12)Cc3sccc3C
SJ000521044	19.5869	Q-1	COC(=O)CCCCCNCCCNc1ccnc2cc(ccc12)C(F)(F)F
SJ000361253	19.5346	Q-1	CCCN(CCCNc1ccnc2cc(ccc12)C(F)(F)F)Cc3cccs3
SJ000520483	19.4469	Q-1	CCCN(CCCNc1ccnc2cc(ccc12)C(F)(F)F)Cc3csc4ccccc34
SJ000357499	19.4021	Q-1	CCCN(CCCNc1ccnc2cc(Cl)ccc12)Cc3c(F)cccc3OC
SJ000357579	19.3068	Q-1	CCCCN(CCCNc1ccnc2cc(Cl)ccc12)Cc3ccccc3
SJ000361167	19.2696	Q-1	Oc1ccccc1CN(CCCNc2ccnc3cc(Cl)ccc23)Cc4ccccc4
SJ000361274	19.2187	Q-1	CCCN(CCCNc1ccnc2cc(ccc12)C(F)(F)F)Cc3ccccc3F
SJ000357431	19.1371	Q-1	CCCN(CCCNc1ccnc2cc(Cl)ccc12)Cc3ccccc3
SJ000522756	19.1371	Q-1	CCCN(CCCNc1ccnc2cc(Cl)ccc12)Cc3ccc(OC)cc3
SJ000361258	19.0825	Q-1	CCCN(CCCNc1ccnc2cc(ccc12)C(F)(F)F)Cc3ccc(C)s3
SJ000523053	19.0144	Q-1	CC(CCNCCCNc1ccnc2cc(Cl)ccc12)c3ccccc3
SJ000521019	18.9568	Q-1	Cn1cccc1CNCCCNc2ccnc3cc(Cl)ccc23
SJ000520442	18.8867	Q-1	CCc1ccc(CN(CCCNc2ccnc3cc(Cl)ccc23)Cc4ccccc4)cc1
SJ000357468	18.7467	Q-1	CC(C)CN(CCCNc1ccnc2cc(Cl)ccc12)Cc3ccccc3
SJ000522753	18.7467	Q-1	CCCN(CCCNc1ccnc2cc(Cl)ccc12)Cc3ccc4OCOc4c3
SJ000521055	18.5367	Q-1	CCCCNCCCNc1ccnc2cc(ccc12)C(F)(F)F
SJ000361112	18.4697	Q-1	CCC(C)CNCCCNc1ccnc2cc(ccc12)C(F)(F)F
SJ000521020	18.4667	Q-1	Cn1cc(CNCCCNc2ccnc3cc(Cl)ccc23)c4ccccc14
SJ000357594	18.1434	Q-1	CCCN(CCCNc1ccnc2cc(Cl)ccc12)Cc3cccc4OCOc34
SJ000522721	18.0772	Q-1	Fc1ccc(CN(CCCNc2ccnc3cc(Cl)ccc23)Cc4ccccc4)cc1
SJ000361113	18.0466	Q-1	FC(F)(F)c1ccc2c(NCCCNCc3occc3)ccnc2c1
SJ000521029	17.9065	Q-1	Clc1ccc2c(NCCCNCc3oc4ccccc4c3)ccnc2c1
SJ000523046	17.7459	Q-1	CCCN(CCCNc1ccnc2cc(Cl)ccc12)Cc3c(Cl)ccc(Cl)c3Cl
SJ000361251	17.4864	Q-1	CCCN(CCCNc1ccnc2cc(ccc12)C(F)(F)F)Cc3ccncc3
SJ000523013	17.481	Q-1	CCCN(CCCNc1ccnc2cc(Cl)ccc12)Cc3cccc(c3)C(F)(F)F
SJ000520474	17.3802	Q-1	CCCN(CCCNc1ccnc2cc(ccc12)C(F)(F)F)Cc3ccc(OC(F)(F)F)cc3
SJ000311184	17.3464	Q-1	ClC1=CC2=NC=CC(NCCCN(CCC(C)C3=CC=CC=C3)CC4=CC=CC=C4)=C2C=C1
SJ000520429	17.1364	Q-1	COC(=O)CCCCCN(CCCNc1ccnc2cc(Cl)ccc12)Cc3ccccc3
SJ000357494	17.0835	Q-1	CCCN(CCCNc1ccnc2cc(Cl)ccc12)Cc3cc(F)ccc3OC
SJ000361178	17.0172	Q-1	[O-][N+](=O)c1cccc(CN(CCCNc2ccnc3cc(Cl)ccc23)Cc4ccccc4)c1
SJ000522761	16.951	Q-1	CCCN(CCCNc1ccnc2cc(Cl)ccc12)Cc3ccc(Cl)c(c3)[N+](=O)[O-]
SJ000523073	16.8563	Q-1	CCCN(CCCNc1ccnc2cc(ccc12)C(F)(F)F)Cc3ccccc3C(=O)O
SJ000044378	16.7674	Q-1	CN(C)CCCNc1c2ccccc2nc3ccccc13
SJ000523042	16.7163	Q-1	CCCN(CCCNc1ccnc2cc(Cl)ccc12)Cc3ccc(cc3)C(=O)OC
SJ000361103	16.5535	Q-1	CCC(CC)CNCCCNc1ccnc2cc(Cl)ccc12
SJ000357433	16.5062	Q-1	CCCN(CCCNc1ccnc2cc(Cl)ccc12)Cc3ccc(C)s3
SJ000361177	16.421	Q-1	[O-][N+](=O)c1ccccc1CN(CCCNc2ccnc3cc(Cl)ccc23)Cc4ccccc4
SJ000522974	16.3588	Q-1	CCCN(CCCNc1c2ccc(Cl)cc2nc3ccc(OC)cc13)Cc4ccc(Cl)c(c4)C(F)(F)F
SJ000522754	16.2885	Q-1	CCCCCN(CCC)CCCNc1ccnc2cc(Cl)ccc12
SJ000523045	16.2262	Q-1	CCCN(CCCNc1ccnc2cc(Cl)ccc12)Cc3oc(cc3)c4cccc(Cl)c4
SJ000520468	16.1561	Q-1	CCCN(CCCNc1ccnc2cc(ccc12)C(F)(F)F)Cc3c[nH]c4ccccc34
SJ000522986	16.1546	Q-1	CCCN(CCCNc1c2ccc(Cl)cc2nc3ccc(OC)cc13)Cc4cccc(c4)C(F)(F)F
SJ000311182	16.0865	Q-1	ClC1=CC2=NC=CC(NCCCN(CC3CCC=CC3)CC4=CC=CC=C4)=C2C=C1
SJ000357597	15.9573	Q-1	CCCN(CCCNc1ccnc2cc(Cl)ccc12)Cc3cc(F)cc(F)c3O
SJ000311254	15.9461	Q-1	C(CNCc1occc1)CNc2ccnc3cc(CCc4ccccc4)ccc23
SJ000520475	15.746	Q-1	CCCN(CCCNc1ccnc2cc(ccc12)C(F)(F)F)Cc3cc(F)ccc3OC
SJ000361250	15.6779	Q-1	CCCN(CCC)CCCNc1ccnc2cc(ccc12)C(F)(F)F
SJ000575182	15.6779	Q-1	CCCN(CCCNc1ccnc2cc(ccc12)C(F)(F)F)Cc3cnn(C)c3
SJ000523011	15.666	Q-1	CCCN(CCCNc1ccnc2cc(Cl)ccc12)Cc3cc(OC(F)(F)F)ccc3OC
SJ000361102	15.626	Q-1	Clc1ccc2c(NCCCNCC3CCCCC3)ccnc2c1
SJ000522751	15.626	Q-1	CCCN(CCCNc1ccnc2cc(Cl)ccc12)CC3CCCCC3
SJ000521065	15.5598	Q-1	FC(F)(F)c1ccc2c(NCCCNCC3CCOC3)ccnc2c1
SJ000361260	15.4935	Q-1	CCCN(CCCNc1ccnc2cc(ccc12)C(F)(F)F)Cc3cccc(OC)c3O
SJ000522762	15.4935	Q-1	CCCN(CCCNc1ccnc2cc(Cl)ccc12)Cc3c4ccccc4cc5ccccc35
SJ000522747	15.4273	Q-1	CCCN(CCCNc1ccnc2cc(Cl)ccc12)Cc3ccccc3N
SJ000520431	15.361	Q-1	Cn1ccnc1CN(CCCNc2ccnc3cc(Cl)ccc23)Cc4ccccc4
SJ000575193	15.3375	Q-1	Clc1ccc2c(NCCCNCc3ccc(Br)s3)ccnc2c1
SJ000523052	15.2459	Q-1	Clc1ccc2c(NCCCNCc3ccsc3)ccnc2c1
SJ000361252	15.1623	Q-1	CCCN(CCCNc1ccnc2cc(ccc12)C(F)(F)F)Cc3ccccn3
SJ000522994	15.1623	Q-1	CCCN(CCCNc1ccnc2cc(Cl)ccc12)Cc3ccc(OC)c(F)c3
SJ000521042	15.0359	Q-1	FC(F)(F)c1ccc2c(NCCCNCc3cccnc3)ccnc2c1
SJ000521012	14.997	Q-1	CCCN(CCCNc1ccnc2cc(ccc12)C(F)(F)F)Cc3cc(F)cc(F)c3O
SJ000523051	14.9659	Q-1	CSCCCNCCCNc1ccnc2cc(Cl)ccc12
SJ000037397	14.9289	Q-1	CCOC(=O)c1cnc2c(C)cc(C)cc2c1NCCCN(C)C
SJ000361166	14.7648	Q-1	Clc1ccc2c(NCCCN(Cc3ccccc3)Cc4ccccc4)ccnc2c1
SJ000522741	14.7648	Q-1	CN(C)c1ccc(CN(CCCNc2ccnc3cc(Cl)ccc23)Cc4ccccc4)cc1
SJ000523079	14.6566	Q-1	CCCN(CCCNc1ccnc2cc(ccc12)C(F)(F)F)Cc3ccc(OC)c(OC)c3
SJ000520472	14.6158	Q-1	CCCN(CCCNc1ccnc2cc(ccc12)C(F)(F)F)Cc3cccc4OCOc34
SJ000311206	14.5885	Q-1	C(CNCc1occc1)CNc2ccnc3cc(Oc4ccccc4)ccc23
SJ000311195	14.4758	Q-1	ClC1=CC2=NC=CC(NCCCN(CCC)CC3=CC=C(Br)O3)=C2C=C1
SJ000522967	14.4758	Q-1	CCCN(CCCNc1c2ccc(Cl)cc2nc3ccc(OC)cc13)Cc4cccc(OC(F)(F)F)c4
SJ000361109	14.4523	Q-1	Cc1oc(CNCCCNc2ccnc3cc(ccc23)C(F)(F)F)cc1
SJ000521062	14.4336	Q-1	FC(F)(F)c1ccc2c(NCCCNCc3nc4ccccc4s3)ccnc2c1
SJ000357580	14.4057	Q-1	Clc1ccc2c(NCCCN(CCc3ccccc3)Cc4ccccc4)ccnc2c1
SJ000523074	14.3161	Q-1	CCCN(CCCNc1ccnc2cc(ccc12)C(F)(F)F)Cc3cccc4ccccc34
SJ000523017	14.3011	Q-1	CCCN(CCCCCC(=O)OC)CCCNc1ccnc2cc(Cl)ccc12
SJ000134254	14.2657	Q-1	CCOC(=O)c1cnc2c(C)c(C)ccc2c1NCCCN3CCOCC3
SJ000357463	14.1686	Q-1	COc1ccc(O)c(CN(CCCNc2ccnc3cc(Cl)ccc23)Cc4ccccc4)c1
SJ000520928	14.1686	Q-1	CCCN(CCCNc1c2ccc(Cl)cc2nc3ccc(OC)cc13)Cc4ccccc4C(F)(F)F
SJ000522752	14.1686	Q-1	CCCN(CCCNc1ccnc2cc(Cl)ccc12)CC(CC)CC
SJ000361272	13.8395	Q-1	CCCN(CCCNc1ccnc2cc(ccc12)C(F)(F)F)Cc3ccc(F)c(F)c3
SJ000522755	13.6386	Q-1	CCCN(CCCNc1ccnc2cc(Cl)ccc12)CC3=C(C)N(C)N(C3=O)c4ccccc4
SJ000361121	13.499	Q-1	CSC(C)CCNCCCNc1ccnc2cc(Cl)ccc12
SJ000523006	13.3074	Q-1	CCCN(CCCNc1ccnc2cc(Cl)ccc12)Cc3cccnc3Br
SJ000357583	13.2411	Q-1	Clc1ccc2c(NCCCN(CCOCc3ccccc3)Cc4ccccc4)ccnc2c1
SJ000357465	13.1749	Q-1	COc1cccc(CN(CCCNc2ccnc3cc(Cl)ccc23)Cc4ccccc4)c1O
SJ000520471	13.0224	Q-1	CCCN(CCCNc1ccnc2cc(ccc12)C(F)(F)F)Cc3cccc(c3)C(F)(F)F
SJ000311246	13.0054	Q-1	CC(C)CCc1ccc2c(NCCCNCc3occc3)ccnc2c1
SJ000520482	13.0054	Q-1	CCCN(CCCNc1ccnc2cc(ccc12)C(F)(F)F)Cc3cc4ccccc4s3
SJ000522763	12.9099	Q-1	CCCN(CCCNc1ccnc2cc(Cl)ccc12)Cc3cccc(c3)C#N
SJ000361170	12.8437	Q-1	Clc1ccc2c(NCCCN(Cc3cocc3)Cc4ccccc4)ccnc2c1
SJ000361123	12.8181	Q-1	CCCNCCCNc1ccnc2cc(ccc12)C(F)(F)F
SJ000522760	12.7954	Q-1	CCCN(CCCNc1ccnc2cc(Cl)ccc12)Cc3cc4ccccc4nc3Cl
SJ000357571	12.7774	Q-1	CCCCN(CCC)CCCNc1ccnc2cc(Cl)ccc12
SJ000523000	12.4462	Q-1	CCCN(CCCNc1ccnc2cc(Cl)ccc12)Cc3ccccc3C#C
SJ000357570	12.1149	Q-1	CCCN(CCCNc1ccnc2cc(Cl)ccc12)CCC(C)(C)C
SJ000523043	12.0952	Q-1	CCCN(CCCNc1ccnc2cc(Cl)ccc12)Cc3ccc(Cl)cc3Cl
SJ000523010	12.0487	Q-1	CCCN(CCCNc1ccnc2cc(Cl)ccc12)Cc3[nH]cnc3C
SJ000357454	11.9552	Q-1	CCCN(CCCNc1ccnc2cc(Cl)ccc12)Cc3nccs3
SJ000520480	11.9552	Q-1	CCCN(CCCNc1ccnc2cc(ccc12)C(F)(F)F)Cc3cc(OC)ccc3F
SJ000523005	11.85	Q-1	CCCN(CCCNc1ccnc2cc(Cl)ccc12)Cc3scnc3C
SJ000522720	11.7837	Q-1	COc1ccc(CN(CCCNc2ccnc3cc(Cl)ccc23)Cc4ccccc4)cc1
SJ000361101	11.4651	Q-1	Clc1ccc2c(NCCCNCC3CC3)ccnc2c1
SJ000520481	11.4651	Q-1	CCCN(CCCNc1ccnc2cc(ccc12)C(F)(F)F)Cc3c(F)cccc3C(F)(F)F
SJ000357568	11.4525	Q-1	CCCN(CCCNc1ccnc2cc(Cl)ccc12)CC(C)C
SJ000523075	11.3882	Q-1	CCCN(CCCNc1ccnc2cc(ccc12)C(F)(F)F)Cc3ccc4ccccc4c3
SJ000176583	11.255	Q-1	CCOC(=O)c1ccc2ncc(C(=O)OCC)c(NCCCN3CCOCC3)c2c1
SJ000521015	11.045	Q-1	CCCN(CCCNc1ccnc2cc(ccc12)C(F)(F)F)Cc3ccc(Cl)c(c3)C(F)(F)F
SJ000357440	10.905	Q-1	Cc1ccsc1CN(CCCNc2ccnc3cc(Cl)ccc23)Cc4ccccc4
SJ000311190	10.8349	Q-1	ClC1=CC2=NC=CC(NCCCNCC3=CC=C(C)S3)=C2C=C1
SJ000279665	10.7073	Q-1	CCOC(=O)c1cnc2ccc(cc2c1NCCCN3CCOCC3)C(=O)OC
SJ000357445	10.3448	Q-1	CCCN(CCCNc1ccnc2cc(Cl)ccc12)Cc3ccc[nH]3
SJ000311326	10.2048	Q-1	ClC1=CC=C2C(N=CC=C2NCCCNCC3=CC=C(C)O3)=C1
SJ000521068	10.1938	Q-1	Cn1ccnc1CNCCCNc2ccnc3cc(ccc23)C(F)(F)F
SJ000131358	10.0613	Q-1	CCOC(=O)c1cnc2c(cccc2c1NCCCN3CCOCC3)C(F)(F)F
SJ000523009	10.0613	Q-1	CCCN(CCCNc1ccnc2cc(Cl)ccc12)Cc3cnn(C)c3
SJ000361104	9.82211	Q-1	CCC(C)CNCCCNc1ccnc2cc(Cl)ccc12
SJ000361119	9.7847	Q-1	CCCNCCCNc1ccnc2cc(Cl)ccc12
SJ000520462	9.71469	Q-1	Clc1ccc2c(NCCCN(Cc3ccccc3)Cc4cccnc4Br)ccnc2c1
SJ000523016	9.6638	Q-1	CCCN(CCCNc1ccnc2cc(Cl)ccc12)CC3CCOC3
SJ000312675	9.59755	Q-1	Clc1ccc2c(NCCCN(Cc3ccccc3)Cc4ccsc4)ccnc2c1
SJ000361180	9.59755	Q-1	OC(=O)c1ccccc1CN(CCCNc2ccnc3cc(Cl)ccc23)Cc4ccccc4
SJ000520956	9.59755	Q-1	CCCN(CCCNc1c2ccc(Cl)cc2nc3ccc(OC)cc13)Cc4ccc(Cl)cc4Cl
SJ000523047	9.57465	Q-1	CCCN(CCCNc1ccnc2cc(Cl)ccc12)Cc3oc(cc3)[N+](=O)[O-]
SJ000311222	9.36461	Q-1	Fc1ccc(Oc2ccc3c(NCCCNCc4occc4)ccnc3c2)cc1
SJ000575181	9.34548	Q-1	CCCN(CCCNc1ccnc2cc(ccc12)C(F)(F)F)Cc3ncc[nH]3
SJ000357449	9.29459	Q-1	CCCN(CCCNc1ccnc2cc(Cl)ccc12)Cc3ccncc3
SJ000522991	9.29459	Q-1	CCCN(CCCNc1ccnc2cc(Cl)ccc12)Cc3oc4ccccc4c3
SJ000523044	9.26631	Q-1	CCCN(CCCNc1ccnc2cc(Cl)ccc12)Cc3oc(cc3)c4ccccc4[N+](=O)[O-]
SJ000521026	9.22458	Q-1	CC(C)(C)CCNCCCNc1ccnc2cc(Cl)ccc12
SJ000522750	9.13382	Q-1	CCCN(CCCNc1ccnc2cc(Cl)ccc12)Cc3ccc(s3)[N+](=O)[O-]
SJ000520473	9.08454	Q-1	CCCN(CCCNc1ccnc2cc(ccc12)C(F)(F)F)Cc3cccc(OC(F)(F)F)c3
SJ000522719	9.00132	Q-1	Clc1ccc2c(NCCCN(Cc3ccccc3)Cc4ccc5OCOc5c4)ccnc2c1
SJ000311258	8.8745	Q-1	CC(C)Cc1ccc2c(NCCCNCc3occc3)ccnc2c1
SJ000575189	8.66457	Q-1	CCCN(CCCNc1ccnc2cc(ccc12)C(F)(F)F)Cc3nccs3
SJ000521027	8.4544	Q-1	CCCCNCCCNc1ccnc2cc(Cl)ccc12
SJ000520486	8.18793	Q-1	CCCN(CCCNc1ccnc2cc(ccc12)C(F)(F)F)Cc3cc(ccc3OC)C(F)(F)F
SJ000311294	7.82426	Q-1	COc1ccc(cc1)c2ccc3c(NCCCNCc4occc4)ccnc3c2
SJ000357576	7.82426	Q-1	CCCN(CCCNc1ccnc2cc(Cl)ccc12)CCCSC
SJ000522744	7.82426	Q-1	CCCN(CCCNc1ccnc2cc(Cl)ccc12)Cc3ccsc3
SJ000357446	7.80888	Q-1	CCCN(CCCNc1ccnc2cc(Cl)ccc12)Cc3cccnc3
SJ000521046	7.77939	Q-1	FC(F)(F)c1ccc2c(NCCCNCc3nccs3)ccnc2c1
SJ000520484	7.40417	Q-1	CCCN(CCCNc1ccnc2cc(ccc12)C(F)(F)F)Cc3nc4ccccc4s3
SJ000575170	7.1241	Q-1	CCCN(CCCNc1ccnc2cc(ccc12)C(F)(F)F)Cc3nccn3C
SJ000521037	7.01391	Q-1	Clc1ccc2c(NCCCNCc3cncc(Br)c3)ccnc2c1
SJ000357495	6.68268	Q-1	COc1ccc(F)cc1CN(CCCNc2ccnc3cc(Cl)ccc23)Cc4ccccc4
SJ000311189	6.55375	Q-1	ClC1=CC2=NC=CC(NCCCNCC3=C(C)C=CS3)=C2C=C1
SJ000173725	6.49396	Q-1	CCOC(=O)c1cnc2c(C)cc(C)cc2c1NCCCN3CCOCC3
SJ000523002	6.35144	Q-1	CCCN(CCCNc1ccnc2cc(Cl)ccc12)Cc3nccn3C
SJ000000502	6.34948	Q-1	ClC1=CC=C2C(N=CC=C2NCCCNCC3=CC=CO3)=C1
SJ000520912	6.28391	Q-1	[O-][N+](=O)c1ccc(CNCCCNc2ccnc3cc(Cl)ccc23)s1
SJ000357442	6.2139	Q-1	CCCN(CCCNc1ccnc2cc(Cl)ccc12)Cc3cocc3
SJ000523049	6.07711	Q-1	Clc1ccc2c(NCCCNCc3ccncc3)ccnc2c1
SJ000361185	6.07387	Q-1	Clc1ccc2c(NCCCN(CCCc3ccccc3)Cc4ccccc4)ccnc2c1
SJ000361183	6.02021	Q-1	Cc1cccc(CN(CCCNc2ccnc3cc(Cl)ccc23)Cc4ccccc4)c1
SJ000520470	5.93384	Q-1	CCCN(CCCNc1ccnc2cc(ccc12)C(F)(F)F)Cc3ccccc3OC(F)(F)F
SJ000522993	5.86382	Q-1	CCCN(CCCNc1ccnc2cc(Cl)ccc12)Cc3cc4ccccc4s3
SJ000361270	5.62272	Q-1	CCCN(CCCNc1ccnc2cc(ccc12)C(F)(F)F)Cc3ccc4OCOc4c3
SJ000520461	5.60048	Q-1	Clc1ccc2c(NCCCN(Cc3oc4ccccc4c3)Cc5ccccc5)ccnc2c1
SJ000520485	5.60048	Q-1	CCCN(CCCNc1ccnc2cc(ccc12)C(F)(F)F)Cc3cc(OC(F)(F)F)ccc3OC
SJ000575191	5.60048	Q-1	CCCN(CCCCCC(=O)OC)CCCNc1ccnc2cc(ccc12)C(F)(F)F
SJ000523058	5.58376	Q-1	CN1N(C(=O)C(=C1C)CNCCCNc2ccnc3cc(Cl)ccc23)c4ccccc4
SJ000279525	5.53239	Q-1	CCOC(=O)c1cnc2ccc(OCC)cc2c1NCCCN3CCOCC3
SJ000575179	5.16366	Q-1	CCCN(CCCNc1ccnc2cc(ccc12)C(F)(F)F)Cc3scnc3C
SJ000575180	5.16366	Q-1	CCCN(CCCNc1ccnc2cc(ccc12)C(F)(F)F)Cc3cccnc3Br
SJ000361259	4.98766	Q-1	CCCN(CCCNc1ccnc2cc(ccc12)C(F)(F)F)Cc3ccccc3C(F)(F)F
SJ000521023	4.98766	Q-1	Clc1ccc2c(NCCCNCc3nccs3)ccnc2c1
SJ000357574	4.8836	Q-1	CCCN(CCCNc1ccnc2cc(Cl)ccc12)CCc3ccccc3
SJ000522990	4.82776	Q-1	CCCN(CCCNc1ccnc2cc(Cl)ccc12)Cc3c[nH]c(C)n3
SJ000523004	4.82776	Q-1	CCCN(CCCNc1ccnc2cc(Cl)ccc12)Cc3cncc(Br)c3
SJ000520445	4.76151	Q-1	COc1ccc(F)c(CN(CCCNc2ccnc3cc(Cl)ccc23)Cc4ccccc4)c1
SJ000312672	4.74357	Q-1	Clc1ccc2c(NCCCN(Cc3ccccc3)Cc4cccs4)ccnc2c1
SJ000523050	4.74357	Q-1	Clc1ccc2c(NCCCNCc3ccccn3)ccnc2c1
SJ000521034	4.69526	Q-1	Clc1ccc2c(NCCCNCc3nc4ccccc4s3)ccnc2c1
SJ000312673	4.62902	Q-1	Cc1ccc(CN(CCCNc2ccnc3cc(Cl)ccc23)Cc4ccccc4)s1
SJ000522722	4.43027	Q-1	COc1ccccc1CN(CCCNc2ccnc3cc(Cl)ccc23)Cc4ccccc4
SJ000521007	4.32347	Q-1	CCCN(CCCNc1ccnc2cc(ccc12)C(F)(F)F)Cc3cncc(Br)c3
SJ000523008	4.16529	Q-1	CCCN(CCCNc1ccnc2cc(Cl)ccc12)Cc3ncc[nH]3
SJ000279431	4.10248	Q-1	CCOC(=O)c1cnc2c(Cl)cccc2c1NCCCN3CCOCC3
SJ000523078	3.83011	Q-1	CCCN(CCCNc1ccnc2cc(ccc12)C(F)(F)F)Cc3ccc(Cl)cc3Cl
SJ000180455	3.63531	Q-1	CCOC(=O)c1cnc2c(OC)cccc2c1NCCCN3CCOCC3
SJ000357598	3.48966	Q-1	Clc1ccc2c(NCCCN(Cc3ccccc3)Cc4cccc5OCOc45)ccnc2c1
SJ000357458	3.48328	Q-1	CCCN(CCCNc1ccnc2cc(Cl)ccc12)Cc3occc3
SJ000522997	3.41327	Q-1	CCCN(CCCNc1ccnc2cc(Cl)ccc12)Cc3nc(C)cs3
SJ000279636	3.35348	Q-1	CCOC(=O)c1cnc2c(C)cccc2c1NCCCN3CCOCC3
SJ000127046	2.94493	Q-1	CCOC(=O)c1cnc2ccc(OC)cc2c1NCCCN3CCOCC3
SJ000312669	2.84034	Q-1	Cc1oc(CN(CCCNc2ccnc3cc(Cl)ccc23)Cc4ccccc4)cc1
SJ000311183	2.67257	Q-1	ClC1=CC2=NC=CC(NCCCN(CCC(C)C)CC3=CC=CC=C3)=C2C=C1
SJ000361168	2.50911	Q-1	FC(F)(F)c1ccccc1CN(CCCNc2ccnc3cc(Cl)ccc23)Cc4ccccc4
SJ000522982	2.04538	Q-1	CCCN(CCCNc1c2ccc(Cl)cc2nc3ccc(OC)cc13)Cc4cc(F)cc(F)c4O
SJ000520931	1.84664	Q-1	CCCN(CCCNc1c2ccc(Cl)cc2nc3ccc(OC)cc13)Cc4cc(F)ccc4OC
SJ000575190	1.78739	Q-1	CCCN(CCCNc1ccnc2cc(ccc12)C(F)(F)F)CC3CCOC3
SJ000521040	1.44916	Q-1	Cn1ccnc1CNCCCNc2ccnc3cc(Cl)ccc23
SJ000523048	1.31666	Q-1	CCCCCCN(CCC)CCCNc1ccnc2cc(Cl)ccc12
SJ000522743	1.3128	Q-1	CCCN(CCCNc1ccnc2cc(Cl)ccc12)Cc3ccccn3
SJ000361084	0.985426	Q-1	COc1ccc2nc3cc(Cl)ccc3c(NCCCNCc4ccc[nH]4)c2c1
SJ000520932	0.985426	Q-1	CCCN(CCCNc1c2ccc(Cl)cc2nc3ccc(OC)cc13)Cc4oc(C)cc4
SJ000520942	0.970295	Q-1	CCCN(CCCNc1c2ccc(Cl)cc2nc3ccc(OC)cc13)Cc4ccc(F)c(F)c4
SJ000361175	0.962717	Q-1	Fc1ccccc1CN(CCCNc2ccnc3cc(Cl)ccc23)Cc4ccccc4
SJ000521010	0.892701	Q-1	CCCN(CCCNc1ccnc2cc(ccc12)C(F)(F)F)Cc3nc(C)cs3
SJ000522730	0.786684	Q-1	CCCN(CCCNc1c2ccc(Cl)cc2nc3ccc(OC)cc13)CCCSC
SJ000312668	0.521696	Q-1	Clc1ccc2c(NCCCN(Cc3occc3)Cc4ccccc4)ccnc2c1
SJ000521038	0.402591	Q-1	Clc1ccc2c(NCCCNCC3CCOC3)ccnc2c1
SJ000522977	0.256708	Q-1	CCCN(CCCNc1c2ccc(Cl)cc2nc3ccc(OC)cc13)Cc4cccnc4Br
SJ000279864	-0.391523	Q-1	CCOC(=O)c1cnc2ccc(F)cc2c1NCCCN3CCOCC3
SJ000522742	-0.538258	Q-1	COc1ccc(CN(CCCNc2ccnc3cc(Cl)ccc23)Cc4ccccc4)cc1OC
SJ000522995	-1.53196	Q-1	CCCN(CCCNc1ccnc2cc(Cl)ccc12)Cc3cn(C)c4ccccc34
SJ000523028	-1.53196	Q-1	COc1ccc2nc3cc(Cl)ccc3c(NCCCNCc4ccc(N(C)C)c5ccccc45)c2c1
SJ000312671	-1.79695	Q-1	Clc1ccc2c(NCCCN(Cc3oc(Br)cc3)Cc4ccccc4)ccnc2c1
SJ000520918	-1.79695	Q-1	CCCN(CCCNc1c2ccc(Cl)cc2nc3ccc(OC)cc13)Cc4ccncc4
SJ000176476	-2.11798	Q-1	CCOC(=O)c1cnc2c(Cl)cc(Cl)cc2c1NCCCN3CCOCC3
SJ000522734	-2.25801	Q-1	CCCN(CCCNc1c2ccc(Cl)cc2nc3ccc(OC)cc13)Cc4c(F)c(F)c(F)c(F)c4F
SJ000357500	-2.85691	Q-1	COc1cccc(F)c1CN(CCCNc2ccnc3cc(Cl)ccc23)Cc4ccccc4
SJ000361099	-3.72834	Q-1	COc1ccc2nc3cc(Cl)ccc3c(NCCCNCc4c5ccccc5cc6ccccc46)c2c1
SJ000312678	-3.85061	Q-1	Clc1ccc2c(NCCCN(Cc3ccccc3)Cc4ccccn4)ccnc2c1
SJ000312676	-4.14843	Q-1	Clc1ccc2c(NCCCN(Cc3ccccc3)Cc4nccs4)ccnc2c1
SJ000185196	-4.49851	Q-1	CCOC(=O)c1cnc2c(CC)cccc2c1NCCCN3CCOCC3
SJ000312679	-5.57304	Q-1	Clc1ccc2c(NCCCN(Cc3ccccc3)Cc4ccncc4)ccnc2c1
SJ000521041	-6.87905	Q-1	Cn1cccc1CNCCCNc2ccnc3cc(ccc23)C(F)(F)F
SJ000522956	-7.0891	Q-1	COc1ccc2nc3cc(Cl)ccc3c(NCCCNCc4cccc(C)c4)c2c1
SJ000523071	-7.74534	Q-1	CCCN(CCCNc1ccnc2cc(ccc12)C(F)(F)F)Cc3ccccc3[N+](=O)[O-]
SJ000520949	-9.03907	Q-1	CCCN(CCCNc1c2ccc(Cl)cc2nc3ccc(OC)cc13)Cc4ccc(cc4)[N+](=O)[O-]
SJ000361188	-9.04954	Q-1	COc1cccc(CN(CCCNc2ccnc3cc(Cl)ccc23)Cc4ccccc4)c1
SJ000520478	-9.24334	Q-1	CCCN(CCCNc1ccnc2cc(ccc12)C(F)(F)F)Cc3cc(Br)cs3
SJ000520439	-9.31143	Q-1	Cn1cc(CN(CCCNc2ccnc3cc(Cl)ccc23)Cc4ccccc4)c5ccccc15
SJ000520955	-10.0604	Q-1	CCCN(CCCNc1c2ccc(Cl)cc2nc3ccc(OC)cc13)Cc4ccc(cc4)N(C)C
SJ000520463	-10.469	Q-1	Cc1csc(CN(CCCNc2ccnc3cc(Cl)ccc23)Cc4ccccc4)n1
SJ000174094	-10.5199	Q-1	CCOC(=O)c1cnc2c(C)cc(Cl)cc2c1NCCCN3CCOCC3
SJ000520948	-10.7413	Q-1	CCCN(CCCNc1c2ccc(Cl)cc2nc3ccc(OC)cc13)Cc4cccc(c4)[N+](=O)[O-]
SJ000520913	-11.15	Q-1	Clc1ccc2c(NCCCNCc3cocc3)ccnc2c1
SJ000357577	-13.1805	Q-1	CCCN(CCCNc1ccnc2cc(Cl)ccc12)CCOCc3ccccc3
SJ000520479	-20.4102	Q-1	CCCN(CCCNc1ccnc2cc(ccc12)C(F)(F)F)Cc3oc4ccccc4c3
SJ000575150	-21.3723	Q-1	CCCN(CCCNc1c2ccc(Cl)cc2nc3ccc(OC)cc13)CC(C)C
SJ000522962	-21.5824	Q-1	CCCN(CCCNc1c2ccc(Cl)cc2nc3ccc(OC)cc13)Cc4cc5ccccc5s4
SJ000357595	-21.8698	Q-1	CCCN(CCCNc1ccnc2cc(Cl)ccc12)Cc3ccccc3OC(F)(F)F
SJ000176507	-22.0025	Q-1	CCOC(=O)c1cnc2ccc(Br)cc2c1NCCCN3CCOCC3
SJ000129912	-23.261	Q-1	CCOC(=O)c1cnc2c(C)c(Cl)ccc2c1NCCCN3CCOCC3
SJ000575152	-23.4028	Q-1	CCCN(CCCNc1c2ccc(Cl)cc2nc3ccc(OC)cc13)Cc4cccnc4
SJ000575149	-35.9356	Q-1	CCCN(CCCNc1c2ccc(Cl)cc2nc3ccc(OC)cc13)CC4CCOC4
SJ000522984	-36.7058	Q-1	CCCN(CCCNc1c2ccc(Cl)cc2nc3ccc(OC)cc13)Cc4cc(OC(F)(F)F)ccc4OC
SJ000575151	-37.4059	Q-1	CCCN(CCCCCC(=O)OC)CCCNc1c2ccc(Cl)cc2nc3ccc(OC)cc13
SJ000522745	-38.0341	Q-1	CCCN(CCCNc1ccnc2cc(Cl)ccc12)Cc3ccccc3C(F)(F)F
SJ000361189	-40.7502	Q-1	CCCCCCN(CCCNc1ccnc2cc(Cl)ccc12)Cc3ccccc3
SJ000520952	-40.7667	Q-1	CCCN(CCCNc1c2ccc(Cl)cc2nc3ccc(OC)cc13)Cc4cccc5ccccc45
SJ000522985	-46.0179	Q-1	CCCN(CCCNc1c2ccc(Cl)cc2nc3ccc(OC)cc13)Cc4cc(ccc4OC)C(F)(F)F
SJ000520934	-46.315	Q-1	CCCN(CCCNc1c2ccc(Cl)cc2nc3ccc(OC)cc13)Cc4c(C)cc(C)cc4C
SJ000522959	-47.4182	Q-1	COc1ccc2nc3cc(Cl)ccc3c(NCCCNCc4oc(cc4)c5cccc(Cl)c5)c2c1
SJ000522970	-51.6891	Q-1	CCCN(CCCNc1c2ccc(Cl)cc2nc3ccc(OC)cc13)Cc4csc5ccccc45
SJ000520924	-56.4502	Q-1	CCCN(CCCNc1c2ccc(Cl)cc2nc3ccc(OC)cc13)Cc4ccc(Br)s4
SJ000522989	-56.7027	Q-1	CCCN(CCCNc1c2ccc(Cl)cc2nc3ccc(OC)cc13)Cc4cc(Br)cs4
SJ000523031	-57.1504	Q-1	COc1ccc2nc3cc(Cl)ccc3c(NCCCNCc4ccccc4N)c2c1
SJ000522969	-68.773	Q-1	CCCN(CCCNc1c2ccc(Cl)cc2nc3ccc(OC)cc13)Cc4nc5ccccc5s4
SJ000522738	-71.0252	Q-1	CCCN(CCCNc1c2ccc(Cl)cc2nc3ccc(OC)cc13)Cc4ccc(Cl)c(c4)[N+](=O)[O-]
SJ000520988	-73.5426	Q-1	COc1ccc2nc3cc(Cl)ccc3c(NCCCNCc4cccc(OC(F)(F)F)c4)c2c1
SJ000522740	-74.0063	Q-1	CCCN(CCCNc1c2ccc(Cl)cc2nc3ccc(OC)cc13)Cc4ccc(cc4)c5ccccc5
SJ000522965	-81.2358	Q-1	CCCN(CCCNc1c2ccc(Cl)cc2nc3ccc(OC)cc13)Cc4cc(OC)ccc4F
SJ000522960	-81.4922	Q-1	COc1ccc2nc3cc(Cl)ccc3c(NCCCNCc4c(Cl)ccc(Cl)c4Cl)c2c1
SJ000520930	-81.9559	Q-1	CCCN(CCCNc1c2ccc(Cl)cc2nc3ccc(OC)cc13)Cc4cccc(OC)c4O
SJ000522966	-82.146	Q-1	CCCN(CCCNc1c2ccc(Cl)cc2nc3ccc(OC)cc13)Cc4nc(C)cs4
SJ000522737	-83.7446	Q-1	CCCN(CCCNc1c2ccc(Cl)cc2nc3ccc(OC)cc13)Cc4cc5ccccc5nc4Cl
SJ000520921	-83.8109	Q-1	CCCN(CCCNc1c2ccc(Cl)cc2nc3ccc(OC)cc13)Cc4sccc4C
SJ000522975	-89.0775	Q-1	CCCN(CCCNc1c2ccc(Cl)cc2nc3ccc(OC)cc13)Cc4cncc(Br)c4
SJ000520945	-90.1278	Q-1	CCCN(CCCNc1c2ccc(Cl)cc2nc3ccc(OC)cc13)Cc4cccc(F)c4
SJ000520926	-91.8376	Q-1	CCCN(CCCNc1c2ccc(Cl)cc2nc3ccc(OC)cc13)Cc4ccccc4O
SJ000522739	-94.5429	Q-1	CCCN(CCCNc1c2ccc(Cl)cc2nc3ccc(OC)cc13)Cc4cccc(c4)C#N
SJ000523036	-95.379	Q-1	COc1ccc2nc3cc(Cl)ccc3c(NCCCNCc4ccc(Cl)c(c4)[N+](=O)[O-])c2c1
SJ000522958	-97.8295	Q-1	COc1ccc2nc3cc(Cl)ccc3c(NCCCNCc4ccc(Cl)cc4Cl)c2c1
SJ000523019	-102.758	Q-1	CCCN(CCCNc1c2ccc(Cl)cc2nc3ccc(OC)cc13)Cc4oc(cc4)c5ccccc5[N+](=O)[O-]
SJ000522972	-105.076	Q-1	CCCN(CCCNc1c2ccc(Cl)cc2nc3ccc(OC)cc13)Cc4ccc(CC)cc4
SJ000522979	-107.991	Q-1	CCCN(CCCNc1c2ccc(Cl)cc2nc3ccc(OC)cc13)Cc4cccc5OCOc45
SJ000523038	-109.452	Q-1	COc1ccc2nc3cc(Cl)ccc3c(NCCCNCc4ccc5ccccc5c4)c2c1
SJ000520999	-116.734	Q-1	COc1ccc2nc3cc(Cl)ccc3c(NCCCNCc4c(F)cccc4C(F)(F)F)c2c1
SJ000522988	-117.531	Q-1	CCCN(CCCNc1c2ccc(Cl)cc2nc3ccc(OC)cc13)Cc4nccs4
SJ000520944	-118.554	Q-1	CCCN(CCCNc1c2ccc(Cl)cc2nc3ccc(OC)cc13)Cc4ccccc4F
SJ000523018	-118.624	Q-1	CCCN(CCCNc1c2ccc(Cl)cc2nc3ccc(OC)cc13)Cc4ccc(cc4)C(=O)OC
SJ000520960	-119.324	Q-1	CCCN(CCCNc1c2ccc(Cl)cc2nc3ccc(OC)cc13)Cc4cc(C)ccc4C
SJ000522731	-120.975	Q-1	CCCN(CCCNc1c2ccc(Cl)cc2nc3ccc(OC)cc13)CCC(C)c4ccccc4
SJ000520927	-124.818	Q-1	CCCN(CCCNc1c2ccc(Cl)cc2nc3ccc(OC)cc13)Cc4ccc(C)s4
SJ000522976	-127.026	Q-1	CCCN(CCCNc1c2ccc(Cl)cc2nc3ccc(OC)cc13)Cc4scnc4C
SJ000523023	-127.586	Q-1	COc1ccc2nc3cc(Cl)ccc3c(NCCCNCc4ccncc4)c2c1
SJ000520925	-127.926	Q-1	CCCN(CCCNc1c2ccc(Cl)cc2nc3ccc(OC)cc13)Cc4ccccc4
SJ000520953	-129.124	Q-1	CCCN(CCCNc1c2ccc(Cl)cc2nc3ccc(OC)cc13)Cc4ccc5ccccc5c4
SJ000522957	-133.032	Q-1	COC(=O)c1ccc(CNCCCNc2c3ccc(Cl)cc3nc4ccc(OC)cc24)cc1
SJ000520929	-137.318	Q-1	CCCN(CCCNc1c2ccc(Cl)cc2nc3ccc(OC)cc13)Cc4oc(Br)cc4
SJ000520946	-141.659	Q-1	CCCN(CCCNc1c2ccc(Cl)cc2nc3ccc(OC)cc13)Cc4ccc(F)cc4
SJ000520919	-146.21	Q-1	CCCN(CCCNc1c2ccc(Cl)cc2nc3ccc(OC)cc13)Cc4ccccn4
SJ000520997	-146.701	Q-1	COc1ccc2nc3cc(Cl)ccc3c(NCCCNCc4oc5ccccc5c4)c2c1
SJ000520933	-150.831	Q-1	CCCN(CCCNc1c2ccc(Cl)cc2nc3ccc(OC)cc13)Cc4cc(OC)ccc4O
SJ000520963	-153.702	Q-1	CCCCCCN(CCC)CCCNc1c2ccc(Cl)cc2nc3ccc(OC)cc13
SJ000522735	-154.43	Q-1	CCCN(CCCNc1c2ccc(Cl)cc2nc3ccc(OC)cc13)Cc4ccc(s4)[N+](=O)[O-]
SJ000520954	-157.809	Q-1	CCCN(CCCNc1c2ccc(Cl)cc2nc3ccc(OC)cc13)Cc4cccc(C)c4
SJ000522973	-159.863	Q-1	CCCN(CCCNc1c2ccc(Cl)cc2nc3ccc(OC)cc13)Cc4nccn4C
SJ000520939	-160.284	Q-1	CCCN(CCCNc1c2ccc(Cl)cc2nc3ccc(OC)cc13)CC(CC)CC
SJ000522964	-162.244	Q-1	CCCN(CCCNc1c2ccc(Cl)cc2nc3ccc(OC)cc13)Cc4cn(C)c5ccccc45
SJ000520938	-163.904	Q-1	CCCN(CCCNc1c2ccc(Cl)cc2nc3ccc(OC)cc13)CC4CCCCC4
SJ000520920	-164.134	Q-1	CCCN(CCCNc1c2ccc(Cl)cc2nc3ccc(OC)cc13)Cc4cccs4
SJ000523032	-165.325	Q-1	COc1ccc2nc3cc(Cl)ccc3c(NCCCNCc4occc4)c2c1
SJ000522978	-166.235	Q-1	CCCN(CCCNc1c2ccc(Cl)cc2nc3ccc(OC)cc13)Cc4c[nH]c5ccccc45
SJ000361095	-169.468	Q-1	COc1ccc2nc3cc(Cl)ccc3c(NCCCNCc4ccccc4C(F)(F)F)c2c1
SJ000523020	-169.736	Q-1	CCCN(CCCNc1c2ccc(Cl)cc2nc3ccc(OC)cc13)Cc4oc(cc4)c5cccc(Cl)c5
SJ000520957	-175.453	Q-1	CCCN(CCCNc1c2ccc(Cl)cc2nc3ccc(OC)cc13)Cc4ccc(OC)c(OC)c4
SJ000522963	-177.507	Q-1	CCCN(CCCNc1c2ccc(Cl)cc2nc3ccc(OC)cc13)Cc4ccc(OC)c(F)c4
SJ000520914	-184.229	Q-1	COc1ccc2nc3cc(Cl)ccc3c(NCCCNCc4ccc5[nH]ccc5c4)c2c1
SJ000522733	-187.09	Q-1	CCCN(CCCNc1c2ccc(Cl)cc2nc3ccc(OC)cc13)Cc4c(F)cccc4OC
SJ000522736	-192.351	Q-1	CCCN(CCCNc1c2ccc(Cl)cc2nc3ccc(OC)cc13)Cc4cn(C(=O)C)c5ccccc45
SJ000520940	-193.541	Q-1	CCCN(CCCNc1c2ccc(Cl)cc2nc3ccc(OC)cc13)Cc4ccc5OCOc5c4
SJ000520992	-200.963	Q-1	COc1ccc2nc3cc(Cl)ccc3c(NCCCNCc4ccc(OC(F)(F)F)cc4)c2c1
SJ000520935	-202.643	Q-1	CCCN(CCCNc1c2ccc(Cl)cc2nc3ccc(OC)cc13)Cc4occc4
SJ000520941	-210.345	Q-1	CCCCCN(CCC)CCCNc1c2ccc(Cl)cc2nc3ccc(OC)cc13
SJ000522981	-212.396	Q-1	CCCN(CCCNc1c2ccc(Cl)cc2nc3ccc(OC)cc13)CCOCc4ccccc4
SJ000523030	-219.419	Q-1	COc1ccc2nc3cc(Cl)ccc3c(NCCCNCc4oc(Br)cc4)c2c1
SJ000521000	-220.357	Q-1	COc1ccc2nc3cc(Cl)ccc3c(NCCCNCc4cc5ccccc5s4)c2c1
SJ000520947	-228.339	Q-1	CCCN(CCCNc1c2ccc(Cl)cc2nc3ccc(OC)cc13)Cc4ccccc4[N+](=O)[O-]
SJ000361089	-229.025	Q-1	COc1ccc2nc3cc(Cl)ccc3c(NCCCNCc4oc(C)cc4)c2c1
SJ000521001	-231.84	Q-1	COc1ccc2nc3cc(Cl)ccc3c(NCCCNCc4cc(OC(F)(F)F)ccc4OC)c2c1
SJ000522983	-233.73	Q-1	CCCN(CCCNc1c2ccc(Cl)cc2nc3ccc(OC)cc13)CCC(C)(C)C
SJ000520943	-241.432	Q-1	CCCN(CCCNc1c2ccc(Cl)cc2nc3ccc(OC)cc13)Cc4ccc(OC)cc4
SJ000520961	-244.583	Q-1	CCCN(CCCNc1c2ccc(Cl)cc2nc3ccc(OC)cc13)Cc4cccc(OC)c4
SJ000520987	-252.354	Q-1	COc1ccc2nc3cc(Cl)ccc3c(NCCCNCc4cn(C)c5ccccc45)c2c1
SJ000523024	-255.258	Q-1	COc1ccc2nc3cc(Cl)ccc3c(NCCCNCc4ccccn4)c2c1
SJ000520991	-257.115	Q-1	COc1ccc2nc3cc(Cl)ccc3c(NCCCNCc4cccc5OCOc45)c2c1
SJ000520922	-258.026	Q-1	CCCN(CCCNc1c2ccc(Cl)cc2nc3ccc(OC)cc13)Cc4ccsc4
SJ000520951	-258.592	Q-1	CCCN(CCCNc1c2ccc(Cl)cc2nc3ccc(OC)cc13)Cc4ccccc4C(=O)O
SJ000520959	-264.817	Q-1	CCCN(CCCNc1c2ccc(Cl)cc2nc3ccc(OC)cc13)CC(C)CC
SJ000520958	-267.24	Q-1	CCCN(CCCNc1c2ccc(Cl)cc2nc3ccc(OC)cc13)CCCc4ccccc4
SJ000520923	-271.048	Q-1	CCCN(CCCNc1c2ccc(Cl)cc2nc3ccc(OC)cc13)Cc4ccc[nH]4
SJ000520950	-271.121	Q-1	CCCN(CCCNc1c2ccc(Cl)cc2nc3ccc(OC)cc13)Cc4ccccc4OC
SJ000520936	-271.356	Q-1	CCCN(CCCNc1c2ccc(Cl)cc2nc3ccc(OC)cc13)CC4CC4
SJ000522980	-276.65	Q-1	CCCN(CCCNc1c2ccc(Cl)cc2nc3ccc(OC)cc13)Cc4cnn(C)c4
SJ000521006	-279.905	Q-1	COc1ccc2nc3cc(Cl)ccc3c(NCCCNCc4nccn4C)c2c1
SJ000361097	-281.691	Q-1	CCCCCCNCCCNc1c2ccc(Cl)cc2nc3ccc(OC)cc13
SJ000522971	-286.942	Q-1	CCCCN(CCC)CCCNc1c2ccc(Cl)cc2nc3ccc(OC)cc13
SJ000520996	-287.642	Q-1	COc1ccc2nc3cc(Cl)ccc3c(NCCCNCc4cc(Br)cs4)c2c1
SJ000520917	-288.202	Q-1	CCCN(CCC)CCCNc1c2ccc(Cl)cc2nc3ccc(OC)cc13
SJ000521002	-290.163	Q-1	COc1ccc2nc3cc(Cl)ccc3c(NCCCNCc4cc(ccc4OC)C(F)(F)F)c2c1
SJ000520915	-298.775	Q-1	COc1ccc2nc3cc(Cl)ccc3c(NCCCNCc4c(F)cccc4OC)c2c1
SJ000520916	-299.405	Q-1	COc1ccc2nc3cc(Cl)ccc3c(NCCCNCc4cocc4)c2c1
SJ000522987	-302.626	Q-1	CCCN(CCCNc1c2ccc(Cl)cc2nc3ccc(OC)cc13)Cc4cccn4C
SJ000523029	-304.796	Q-1	COc1ccc2nc3cc(Cl)ccc3c(NCCCNCc4ccc(C)s4)c2c1
SJ000361094	-321.32	Q-1	COc1ccc2nc3cc(Cl)ccc3c(NCCCNCc4sccc4C)c2c1
SJ000361091	-327.201	Q-1	COc1ccc2nc3cc(Cl)ccc3c(NCCCNCc4cc(F)ccc4F)c2c1
SJ000523022	-329.654	Q-1	CCCN(CCCNc1c2ccc(Cl)cc2nc3ccc(OC)cc13)Cc4oc(cc4)[N+](=O)[O-]
SJ000523037	-333.152	Q-1	COc1ccc2nc3cc(Cl)ccc3c(NCCCNCc4cccc(c4)C#N)c2c1
SJ000523025	-336.863	Q-1	COc1ccc2nc3cc(Cl)ccc3c(NCCCNCCCSC)c2c1
SJ000523033	-338.862	Q-1	COc1ccc(CNCCCNc2c3ccc(Cl)cc3nc4ccc(OC)cc24)cc1
SJ000523027	-340.253	Q-1	COc1ccc2nc3cc(Cl)ccc3c(NCCCNCCC(C)c4ccccc4)c2c1
SJ000523026	-353.834	Q-1	COc1ccc2nc3cc(Cl)ccc3c(NCCCNCc4ccsc4)c2c1
SJ000523034	-353.834	Q-1	COc1ccc2nc3cc(Cl)ccc3c(NCCCNCc4ccccc4F)c2c1
SJ000520998	-354.997	Q-1	COc1ccc(F)c(CNCCCNc2c3ccc(Cl)cc3nc4ccc(OC)cc24)c1
SJ000520989	-355.207	Q-1	COc1ccc2nc3cc(Cl)ccc3c(NCCCNCc4nccs4)c2c1
SJ000361085	-363.307	Q-1	COc1ccc2nc3cc(Cl)ccc3c(NCCCNCc4ccc5OCOc5c4)c2c1
SJ000520993	-365.36	Q-1	COc1ccc2nc3cc(Cl)ccc3c(NCCCNCc4cc(F)ccc4OC)c2c1
SJ000521004	-366.222	Q-1	COc1ccc2nc3cc(Cl)ccc3c(NCCCNCc4cccc(F)c4)c2c1
SJ000521005	-390.355	Q-1	CCc1ccc(CNCCCNc2c3ccc(Cl)cc3nc4ccc(OC)cc24)cc1
SJ000520937	-394.576	Q-1	CCCN(CCCNc1c2ccc(Cl)cc2nc3ccc(OC)cc13)Cc4cocc4
SJ000523035	-398.22	Q-1	COc1ccc2nc3cc(Cl)ccc3c(NCCCNCc4ccc(F)cc4)c2c1
SJ000520985	-402.468	Q-1	COc1ccc2nc3cc(Cl)ccc3c(NCCCNCc4cccn4C)c2c1
SJ000520995	-405.549	Q-1	CCCCNCCCNc1c2ccc(Cl)cc2nc3ccc(OC)cc13
SJ000520990	-408.139	Q-1	COc1ccc2nc3cc(Cl)ccc3c(NCCCNCc4cccc(c4)C(F)(F)F)c2c1
SJ000520986	-408.98	Q-1	COc1ccc2nc3cc(Cl)ccc3c(NCCCNCc4cccnc4)c2c1
SJ000361090	-411.15	Q-1	COc1ccc2nc3cc(Cl)ccc3c(NCCCNCC4CCCCC4)c2c1
SJ000361092	-427.368	Q-1	CCC(CC)CNCCCNc1c2ccc(Cl)cc2nc3ccc(OC)cc13
SJ000361086	-432.435	Q-1	COc1ccc2nc3cc(Cl)ccc3c(NCCCNCc4ccccc4)c2c1
SJ000521003	-442.307	Q-1	COc1ccc2nc3cc(Cl)ccc3c(NCCCNCC4CCOC4)c2c1
SJ000361093	-451.494	Q-1	CCC(C)CNCCCNc1c2ccc(Cl)cc2nc3ccc(OC)cc13
SJ000361088	-453.536	Q-1	COc1ccc2nc3cc(Cl)ccc3c(NCCCNCc4cccs4)c2c1
SJ000520994	-456.31	Q-1	COc1ccc2nc3cc(Cl)ccc3c(NCCCNCCC(C)(C)C)c2c1
SJ000361096	-498.476	Q-1	CCCNCCCNc1c2ccc(Cl)cc2nc3ccc(OC)cc13
SJ000361087	-502.358	Q-1	COc1ccc2nc3cc(Cl)ccc3c(NCCCNCC4CC4)c2c1
SJ000361098	-514.546	Q-1	COc1ccc2nc3cc(Cl)ccc3c(NCCCNCCC(C)SC)c2c1
SJ000520962	-591.727	Q-1	CCCN(CCCNc1c2ccc(Cl)cc2nc3ccc(OC)cc13)CCc4ccccc4
SJ000578361	28.0142	Q-2	Clc1ccc2c(NCCNC(=O)C[C@@H]3CC[C@@]4(CC3)OO[C@@]5(O4)C6CC7CC(CC5C7)C6)ccnc2c1
SJ000016433	22.7145	Q-2	CC(Nc1c2ccccc2nc3ccccc13)C(=O)NC(CC(=O)N)C(=O)O
SJ000180435	18.6734	Q-2	CCOC(=O)c1cnc2c(OC)cccc2c1NCCN3CCOCC3
SJ000578381	18.3966	Q-2	Clc1ccc2c(NCCNCC[C@@H]3CC[C@@]4(CC3)OO[C@@]5(O4)C6CC7CC(CC5C7)C6)ccnc2c1
SJ000332030	17.0397	Q-2	CN(C)CC(=O)Nc1c2CCN(C)c2nc3ccccc13
SJ000111684	11.85	Q-2	O=C(CN1CCN(CC1)C(c2ccccc2)c3ccccc3)Nc4c5CCCc5nc6ccccc46
SJ000331537	11.7837	Q-2	CCN(CC)CC(=O)Nc1c2CCN(C)c2nc3ccccc13
SJ000027288	10.6575	Q-2	CCOC(=O)c1cnc2ccc(OCC)cc2c1NCCN(C)C
SJ000111678	10.6249	Q-2	CN(C)c1cc(NC(=O)CNC(C)(C)CC(C)(C)C)c2ccccc2n1
SJ000016432	9.59755	Q-2	OC(=O)CCCNC(=O)CNc1c2ccccc2nc3ccccc13
SJ000172983	8.86883	Q-2	CCOC(=O)c1cnc2c(C)cc(C)cc2c1NCCN3CCOCC3
SJ000134078	8.5376	Q-2	CCOC(=O)c1cnc2c(C)c(C)ccc2c1NCCN(C)C
SJ000111681	6.8942	Q-2	CCc1nc2ccccc2c(NC(=O)CN3CCN(CC3)c4ccccc4)c1C
SJ000019487	6.41757	Q-2	CCOC(=O)c1cnc2c(ccc3ccccc23)c1NCCN(C)C
SJ000027289	5.29149	Q-2	CCOC(=O)c1cnc2ccc(OCC)cc2c1NCCN3CCOCC3
SJ000111677	4.98766	Q-2	CN(C)c1cc(NC(=O)CN2CCOCC2)c3ccccc3n1
SJ000129560	4.96025	Q-2	CCOC(=O)c1cnc2c(C)cc(Cl)cc2c1NCCN3CCOCC3
SJ000037396	4.91957	Q-2	CCOC(=O)c1cnc2c(C)cc(C)cc2c1NCCN(C)C
SJ000111680	4.6472	Q-2	CN1CCN(CC(=O)Nc2cc(C)nc3ccccc23)CC1
SJ000832405	4.36403	Q-2	Cc1cc(NC(=O)CN[C@H]2CCN(Cc3ccccc3)C2)c4ccccc4n1
SJ000184799	4.04341	Q-2	CCOC(=O)c1cnc2c(cccc2c1NCCN3CCOCC3)C(=O)OC
SJ000027210	3.83405	Q-2	CCOC(=O)c1cnc2c(C)cc(Cl)cc2c1NCCN(C)C
SJ000013622	3.28539	Q-2	CN(C)CCNc1c2CCCc2nc3ccccc13
SJ000019523	2.74066	Q-2	CCN(CC)CC(=O)Nc1c2CCCCc2nc3ccccc13
SJ000027266	2.57536	Q-2	CCOC(=O)c1cnc2c(Cl)c(Cl)ccc2c1NCCN(C)C
SJ000331523	2.50306	Q-2	CCCCN(CCCC)CC(=O)Nc1c2CCN(C)c2nc3ccccc13
SJ000111682	1.59286	Q-2	CCc1nc2ccccc2c(NC(=O)CN3CCCCC3)c1C
SJ000281260	0.834114	Q-2	CCOC(=O)c1cnc2c(cccc2c1NCCN3CCOCC3)C(F)(F)F
SJ000031347	0.65419	Q-2	CCOC(=O)c1ccc2ncc(C(=O)OCC)c(NCCN3CCOCC3)c2c1
SJ000049655	0.65419	Q-2	CCN(CC)CC(=O)Nc1c2CCCc2nc3ccccc13
SJ000027268	-0.391523	Q-2	CCOC(=O)c1cnc2ccc(C)cc2c1NCCN3CCOCC3
SJ000049110	-0.604505	Q-2	CCc1nc2ccccc2c(NC(=O)CNC(C)(C)CC(C)(C)C)c1C
SJ000111679	-1.07243	Q-2	Cc1cc(NC(=O)CN2CCN(CC2)C(=O)c3occc3)c4ccccc4n1
SJ000175495	-1.13776	Q-2	CCOC(=O)c1cnc2c(C)cccc2c1NCCN3CCOCC3
SJ000832581	-1.27779	Q-2	Cc1cc(NC(=O)CN[C@H]2CCN(Cc3cccc(F)c3)C2)c4ccccc4n1
SJ000037393	-1.33322	Q-2	CCOC(=O)c1cnc2c(C)c(Cl)ccc2c1NCCN(C)C
SJ000279714	-6.10301	Q-2	CCOC(=O)c1cnc2c(CC)cccc2c1NCCN3CCOCC3
SJ000163436	-6.52897	Q-2	CCOC(=O)c1cnc2c(Cl)cccc2c1NCCN3CCOCC3
SJ000127079	-7.81343	Q-2	CCOC(=O)c1cnc2ccc(cc2c1NCCN3CCOCC3)C(=O)OC
SJ000175864	-13.059	Q-2	CCOC(=O)c1cnc2c(Cl)cc(Cl)cc2c1NCCN3CCOCC3
SJ000031339	-47.2425	Q-2	CCOC(=O)c1cnc2ccc(Br)cc2c1NCCN3CCOCC3
SJ000487033	-68.0728	Q-2	CCCCCN(CCCCC)CC(=O)Nc1c2CCCc2nc3ccccc13
SJ000111683	-264.327	Q-2	Clc1cccc(c1)N2CCc3c(NC(=O)CN4CCN(CC4)C(=O)c5ccccc5)c6ccccc6nc23
SJ000520434	69.4381	Q-3	Clc1ccc2c(NCCCCN(Cc3ccccc3)Cc4ccc5[nH]ccc5c4)ccnc2c1
SJ000520449	42.3236	Q-3	Cc1ccc(F)cc1CN(CCCCNc2ccnc3cc(Cl)ccc23)Cc4ccccc4
SJ000361194	41.9261	Q-3	Clc1ccc2c(NCCCCN(CC3CCCCC3)Cc4ccccc4)ccnc2c1
SJ000520451	39.8725	Q-3	FC(F)(F)Oc1ccc(CN(CCCCNc2ccnc3cc(Cl)ccc23)Cc4ccccc4)cc1
SJ000361207	35.4339	Q-3	Clc1ccc(CN(CCCCNc2ccnc3cc(Cl)ccc23)Cc4ccccc4)c(Cl)c1
SJ000361208	35.3677	Q-3	CCC(C)CN(CCCCNc1ccnc2cc(Cl)ccc12)Cc3ccccc3
SJ000357537	34.5391	Q-3	CC(C)(C)CCN(CCCCNc1ccnc2cc(Cl)ccc12)Cc3ccccc3
SJ000520446	33.9765	Q-3	Clc1ccc2c(NCCCCN(Cc3ccccc3)Cc4csc5ccccc45)ccnc2c1
SJ000520457	33.314	Q-3	FC(F)(F)Oc1cccc(CN(CCCCNc2ccnc3cc(Cl)ccc23)Cc4ccccc4)c1
SJ000361209	32.6515	Q-3	Cc1ccc(C)c(CN(CCCCNc2ccnc3cc(Cl)ccc23)Cc4ccccc4)c1
SJ000520444	31.8155	Q-3	COc1ccc(cc1CN(CCCCNc2ccnc3cc(Cl)ccc23)Cc4ccccc4)C(F)(F)F
SJ000520459	30.8594	Q-3	FC(F)(F)Oc1ccccc1CN(CCCCNc2ccnc3cc(Cl)ccc23)Cc4ccccc4
SJ000357506	30.6494	Q-3	Oc1c(F)cc(F)cc1CN(CCCCNc2ccnc3cc(Cl)ccc23)Cc4ccccc4
SJ000522725	30.2004	Q-3	Fc1ccc(CN(CCCCNc2ccnc3cc(Cl)ccc23)Cc4ccccc4)cc1
SJ000520443	29.9089	Q-3	CCc1ccc(CN(CCCCNc2ccnc3cc(Cl)ccc23)Cc4ccccc4)cc1
SJ000361206	29.5379	Q-3	Cc1cccc(CN(CCCCNc2ccnc3cc(Cl)ccc23)Cc4ccccc4)c1
SJ000520465	28.7514	Q-3	Fc1cccc(c1CN(CCCCNc2ccnc3cc(Cl)ccc23)Cc4ccccc4)C(F)(F)F
SJ000361199	28.3389	Q-3	Fc1cccc(CN(CCCCNc2ccnc3cc(Cl)ccc23)Cc4ccccc4)c1
SJ000312692	28.2792	Q-3	Clc1ccc2c(NCCCCN(Cc3ccccc3)Cc4ccc[nH]4)ccnc2c1
SJ000361192	27.8155	Q-3	FC(F)(F)c1ccccc1CN(CCCCNc2ccnc3cc(Cl)ccc23)Cc4ccccc4
SJ000522729	27.8155	Q-3	Clc1ccc2c(NCCCCN(CCCc3ccccc3)Cc4ccccc4)ccnc2c1
SJ000357538	27.6387	Q-3	CCCCN(CCCCNc1ccnc2cc(Cl)ccc12)Cc3ccccc3
SJ000520447	26.6585	Q-3	COc1ccc(OC(F)(F)F)cc1CN(CCCCNc2ccnc3cc(Cl)ccc23)Cc4ccccc4
SJ000361204	26.4906	Q-3	Clc1ccc2c(NCCCCN(Cc3ccccc3)Cc4cccc5ccccc45)ccnc2c1
SJ000520455	26.3784	Q-3	FC(F)(F)c1cccc(CN(CCCCNc2ccnc3cc(Cl)ccc23)Cc4ccccc4)c1
SJ000361197	26.0931	Q-3	Fc1ccc(CN(CCCCNc2ccnc3cc(Cl)ccc23)Cc4ccccc4)cc1F
SJ000361193	26.0268	Q-3	Cc1cc(C)c(CN(CCCCNc2ccnc3cc(Cl)ccc23)Cc4ccccc4)c(C)c1
SJ000361195	25.5382	Q-3	CCC(CC)CN(CCCCNc1ccnc2cc(Cl)ccc12)Cc3ccccc3
SJ000357470	25.4682	Q-3	CC(C)CN(CCCCNc1ccnc2cc(Cl)ccc12)Cc3ccccc3
SJ000520466	25.2787	Q-3	FC(F)(F)c1cc(CN(CCCCNc2ccnc3cc(Cl)ccc23)Cc4ccccc4)ccc1Cl
SJ000578384	25.1182	Q-3	Clc1ccc2c(NCCCCNC(=O)C[C@@H]3CC[C@@]4(CC3)OO[C@@]5(O4)C6CC7CC(CC5C7)C6)ccnc2c1
SJ000312686	25.0481	Q-3	Clc1ccc2c(NCCCCN(Cc3ccccc3)Cc4cccs4)ccnc2c1
SJ000312697	24.8344	Q-3	Oc1ccccc1CN(CCCCNc2ccnc3cc(Cl)ccc23)Cc4ccccc4
SJ000361205	24.6356	Q-3	Clc1ccc2c(NCCCCN(Cc3ccccc3)Cc4ccc5ccccc5c4)ccnc2c1
SJ000361201	24.3707	Q-3	[O-][N+](=O)c1cccc(CN(CCCCNc2ccnc3cc(Cl)ccc23)Cc4ccccc4)c1
SJ000361212	23.5778	Q-3	CCCCCCN(CCCCNc1ccnc2cc(Cl)ccc12)Cc3ccccc3
SJ000520432	23.5757	Q-3	COC(=O)CCCCCN(CCCCNc1ccnc2cc(Cl)ccc12)Cc3ccccc3
SJ000361191	23.4378	Q-3	Cc1ccsc1CN(CCCCNc2ccnc3cc(Cl)ccc23)Cc4ccccc4
SJ000361211	23.3769	Q-3	Clc1ccc2c(NCCCCN(CCc3ccccc3)Cc4ccccc4)ccnc2c1
SJ000312688	22.0375	Q-3	Clc1ccc2c(NCCCCN(Cc3ccccc3)Cc4ccc(Br)s4)ccnc2c1
SJ000520436	21.6545	Q-3	Clc1ccc2c(NCCCCN(Cc3ccccc3)Cc4cccc5OCOc45)ccnc2c1
SJ000522727	21.522	Q-3	CN(C)c1ccc(CN(CCCCNc2ccnc3cc(Cl)ccc23)Cc4ccccc4)cc1
SJ000357496	20.7772	Q-3	COc1ccc(F)cc1CN(CCCCNc2ccnc3cc(Cl)ccc23)Cc4ccccc4
SJ000361198	20.7772	Q-3	Fc1ccccc1CN(CCCCNc2ccnc3cc(Cl)ccc23)Cc4ccccc4
SJ000312687	20.7072	Q-3	Cc1ccc(CN(CCCCNc2ccnc3cc(Cl)ccc23)Cc4ccccc4)s1
SJ000522726	19.4021	Q-3	COc1ccccc1CN(CCCCNc2ccnc3cc(Cl)ccc23)Cc4ccccc4
SJ000361196	19.0968	Q-3	CCCCCN(CCCCNc1ccnc2cc(Cl)ccc12)Cc3ccccc3
SJ000357485	18.3422	Q-3	Clc1ccc2c(NCCCCN(CC3CC3)Cc4ccccc4)ccnc2c1
SJ000522718	17.3464	Q-3	Clc1ccc2c(NCCCCN(Cc3ccccc3)Cc4ccccc4)ccnc2c1
SJ000361200	17.2064	Q-3	[O-][N+](=O)c1ccccc1CN(CCCCNc2ccnc3cc(Cl)ccc23)Cc4ccccc4
SJ000522723	16.5062	Q-3	Clc1ccc2c(NCCCCN(Cc3ccccc3)Cc4ccc5OCOc5c4)ccnc2c1
SJ000312689	16.2962	Q-3	Clc1ccc2c(NCCCCN(Cc3ccccc3)Cc4ccsc4)ccnc2c1
SJ000361202	15.2459	Q-3	[O-][N+](=O)c1ccc(CN(CCCCNc2ccnc3cc(Cl)ccc23)Cc4ccccc4)cc1
SJ000520428	15.1059	Q-3	Cc1[nH]cnc1CN(CCCCNc2ccnc3cc(Cl)ccc23)Cc4ccccc4
SJ000312684	14.9636	Q-3	Clc1ccc2c(NCCCCN(Cc3oc(Br)cc3)Cc4ccccc4)ccnc2c1
SJ000312685	14.8973	Q-3	Clc1ccc2c(NCCCCN(Cc3cocc3)Cc4ccccc4)ccnc2c1
SJ000520441	14.5458	Q-3	COc1ccc(F)c(CN(CCCCNc2ccnc3cc(Cl)ccc23)Cc4ccccc4)c1
SJ000520438	13.1455	Q-3	COc1ccc(CN(CCCCNc2ccnc3cc(Cl)ccc23)Cc4ccccc4)cc1F
SJ000311200	12.3053	Q-3	ClC1=CC2=NC=CC(NCCCCN(CCC)CC3=COC=C3)=C2C=C1
SJ000312681	12.0487	Q-3	Clc1ccc2c(NCCCCN(Cc3occc3)Cc4ccccc4)ccnc2c1
SJ000361210	11.7175	Q-3	COc1cccc(CN(CCCCNc2ccnc3cc(Cl)ccc23)Cc4ccccc4)c1
SJ000312690	9.5313	Q-3	Clc1ccc2c(NCCCCN(Cc3ccccc3)Cc4ccccn4)ccnc2c1
SJ000311205	7.68423	Q-3	ClC1=CC2=NC=CC(NCCCCN(CCC)CC3=CC=CC=C3)=C2C=C1
SJ000312694	7.67638	Q-3	COc1cccc(CN(CCCCNc2ccnc3cc(Cl)ccc23)Cc4ccccc4)c1O
SJ000311203	6.84404	Q-3	ClC1=CC2=NC=CC(NCCCCN(CCC)CC3=C(F)C=CC=C3OC)=C2C=C1
SJ000522724	6.68268	Q-3	COc1ccc(CN(CCCCNc2ccnc3cc(Cl)ccc23)Cc4ccccc4)cc1
SJ000312696	6.63399	Q-3	COc1ccc(O)c(CN(CCCCNc2ccnc3cc(Cl)ccc23)Cc4ccccc4)c1
SJ000311199	6.49396	Q-3	ClC1=CC2=NC=CC(NCCCCN(CCC)CC3=C(C)C=CS3)=C2C=C1
SJ000520435	5.88771	Q-3	Cn1ccnc1CN(CCCCNc2ccnc3cc(Cl)ccc23)Cc4ccccc4
SJ000311196	5.72379	Q-3	ClC1=CC2=NC=CC(NCCCCN(CCC)CC3=CC(Br)=CC=C3O)=C2C=C1
SJ000311202	5.3962	Q-3	ClC1=CC2=NC=CC(NCCCCN(CCC)CC3=CC(F)=CC=C3OC)=C2C=C1
SJ000357501	5.09365	Q-3	COc1cccc(F)c1CN(CCCCNc2ccnc3cc(Cl)ccc23)Cc4ccccc4
SJ000361203	4.09904	Q-3	OC(=O)c1ccccc1CN(CCCCNc2ccnc3cc(Cl)ccc23)Cc4ccccc4
SJ000311197	3.90338	Q-3	ClC1=CC2=NC=CC(NCCCCN(CCC)CCCSC)=C2C=C1
SJ000286026	3.70156	Q-3	CCN(CCO)CCCC(C)Nc1ccnc2cc(Cl)ccc12
SJ000520453	2.37661	Q-3	Clc1ccc2c(NCCCCN(Cc3ccccc3)Cc4cccnc4Br)ccnc2c1
SJ000312682	2.01295	Q-3	Cc1oc(CN(CCCCNc2ccnc3cc(Cl)ccc23)Cc4ccccc4)cc1
SJ000522728	0.0579662	Q-3	COc1ccc(CN(CCCCNc2ccnc3cc(Cl)ccc23)Cc4ccccc4)cc1OC
SJ000311198	-0.997724	Q-3	ClC1=CC2=NC=CC(NCCCCN(CCC)CC3=CC=CN3)=C2C=C1
SJ000520448	-1.69788	Q-3	Clc1ccc2c(NCCCCN(Cc3ccccc3)Cc4nccs4)ccnc2c1
SJ000285185	-2.59192	Q-3	CCN(CC)CCCC(C)Nc1ccnc2cc(Cl)ccc12
SJ000311204	-3.37826	Q-3	ClC1=CC2=NC=CC(NCCCCN(CCC)CC3=CNC4=C3C=CC=C4)=C2C=C1
SJ000361190	-9.94535	Q-3	Clc1ccc2c(NCCCCN(Cc3ccccc3)Cc4ccncc4)ccnc2c1
SJ000520456	-12.8602	Q-3	Cc1csc(CN(CCCCNc2ccnc3cc(Cl)ccc23)Cc4ccccc4)n1
SJ000520440	-14.3502	Q-3	Cn1cc(CN(CCCCNc2ccnc3cc(Cl)ccc23)Cc4ccccc4)c5ccccc15
SJ000357543	-15.9162	Q-3	Clc1ccc2c(NCCCCN(CCOCc3ccccc3)Cc4ccccc4)ccnc2c1
SJ000285202	-265.674	Q-3	CCN(CC)CCCC(C)Nc1c2ccc(Cl)cc2nc3ccc(OC)cc13
SJ000523108	29.2961	Q-4	CCCCCCN1CCC(CC1)Nc2ccnc3cc(Cl)ccc23
SJ000523090	23.7178	Q-4	COc1ccc(CN2CCC(CC2)Nc3ccnc4cc(Cl)ccc34)cc1
SJ000357529	22.1466	Q-4	Oc1ccccc1CN2CCC(CC2)Nc3ccnc4cc(Cl)ccc34
SJ000523104	20.6486	Q-4	Clc1ccc2c(NC3CCN(CCCc4ccccc4)CC3)ccnc2c1
SJ000523106	18.6767	Q-4	Cc1ccc(C)c(CN2CCC(CC2)Nc3ccnc4cc(Cl)ccc34)c1
SJ000523101	18.5377	Q-4	Cc1cccc(CN2CCC(CC2)Nc3ccnc4cc(Cl)ccc34)c1
SJ000523085	15.4273	Q-4	Clc1ccc2c(NC3CCN(CC4CCCCC4)CC3)ccnc2c1
SJ000523102	13.0905	Q-4	CN(C)c1ccc(CN2CCC(CC2)Nc3ccnc4cc(Cl)ccc34)cc1
SJ000523088	12.1652	Q-4	CCCCCN1CCC(CC1)Nc2ccnc3cc(Cl)ccc23
SJ000523084	11.7451	Q-4	Cc1cc(C)c(CN2CCC(CC2)Nc3ccnc4cc(Cl)ccc34)c(C)c1
SJ000523103	11.7451	Q-4	COc1ccc(CN2CCC(CC2)Nc3ccnc4cc(Cl)ccc34)cc1OC
SJ000523105	11.185	Q-4	CCC(C)CN1CCC(CC1)Nc2ccnc3cc(Cl)ccc23
SJ000523093	10.6575	Q-4	Fc1ccc(CN2CCC(CC2)Nc3ccnc4cc(Cl)ccc34)cc1
SJ000357498	10.503	Q-4	COc1cccc(F)c1CN2CCC(CC2)Nc3ccnc4cc(Cl)ccc34
SJ000357525	9.99475	Q-4	COc1cccc(CN2CCC(CC2)Nc3ccnc4cc(Cl)ccc34)c1O
SJ000523086	9.75402	Q-4	CCC(CC)CN1CCC(CC1)Nc2ccnc3cc(Cl)ccc23
SJ000523097	8.59648	Q-4	COc1ccccc1CN2CCC(CC2)Nc3ccnc4cc(Cl)ccc34
SJ000357527	7.77939	Q-4	COc1ccc(O)c(CN2CCC(CC2)Nc3ccnc4cc(Cl)ccc34)c1
SJ000523087	7.6432	Q-4	Clc1ccc2c(NC3CCN(Cc4ccc5OCOc5c4)CC3)ccnc2c1
SJ000523092	6.62184	Q-4	Fc1cccc(CN2CCC(CC2)Nc3ccnc4cc(Cl)ccc34)c1
SJ000357524	6.55375	Q-4	Clc1ccc2c(NC3CCN(Cc4ccccc4)CC3)ccnc2c1
SJ000357493	6.1527	Q-4	COc1ccc(F)cc1CN2CCC(CC2)Nc3ccnc4cc(Cl)ccc34
SJ000523100	4.17057	Q-4	Clc1ccc2c(NC3CCN(Cc4ccc5ccccc5c4)CC3)ccnc2c1
SJ000357481	3.97339	Q-4	Clc1ccc2c(NC3CCN(CC4CC4)CC3)ccnc2c1
SJ000523107	3.1492	Q-4	COc1cccc(CN2CCC(CC2)Nc3ccnc4cc(Cl)ccc34)c1
SJ000523095	0.892701	Q-4	[O-][N+](=O)c1cccc(CN2CCC(CC2)Nc3ccnc4cc(Cl)ccc34)c1
SJ000311180	0.682654	Q-4	ClC1=CC2=NC=CC(NC3CCN(CC4=CC=C(Cl)O4)CC3)=C2C=C1
SJ000523091	-0.997724	Q-4	Fc1ccccc1CN2CCC(CC2)Nc3ccnc4cc(Cl)ccc34
SJ000311181	-1.20861	Q-4	ClC1=CC2=NC=CC(NC3CCN(CC4=CC(Br)=CC=C4O)CC3)=C2C=C1
SJ000523089	-1.95761	Q-4	Fc1ccc(CN2CCC(CC2)Nc3ccnc4cc(Cl)ccc34)cc1F
SJ000523094	-2.0257	Q-4	[O-][N+](=O)c1ccccc1CN2CCC(CC2)Nc3ccnc4cc(Cl)ccc34
SJ000523098	-2.19444	Q-4	OC(=O)c1ccccc1CN2CCC(CC2)Nc3ccnc4cc(Cl)ccc34
SJ000357512	-4.38059	Q-4	Clc1ccc2c(NC3CCN(Cc4oc(Br)cc4)CC3)ccnc2c1
SJ000523096	-4.95361	Q-4	[O-][N+](=O)c1ccc(CN2CCC(CC2)Nc3ccnc4cc(Cl)ccc34)cc1
SJ000523099	-6.17889	Q-4	Clc1ccc2c(NC3CCN(Cc4cccc5ccccc45)CC3)ccnc2c1
SJ000278939	11.585	Q-5	CCc1ccc(cc1)S(=O)(=O)c2cnc3ccccc3c2N4CCN(C)CC4
SJ000083972	7.41139	Q-5	CCN1CCN(CC1)c2c(cnc3cc(OC)c(OC)cc23)S(=O)(=O)c4ccc(OC)cc4
SJ000083965	7.14641	Q-5	CCN1CCN(CC1)c2c(cnc3cc(OC)c(OC)cc23)S(=O)(=O)c4ccc(C)cc4
SJ000227655	6.55018	Q-5	Cc1cc(N2CCN(CC(O)COCC#C)CC2)c3ccccc3n1
SJ000117076	6.02021	Q-5	COc1ccc2ncc(c(N3CCN(CC3)c4ccccc4F)c2c1)S(=O)(=O)c5ccc(C)cc5
SJ000117077	5.15899	Q-5	CCOc1ccc2ncc(c(N3CCN(CC3)c4ccccc4F)c2c1)S(=O)(=O)c5ccc(C)cc5
SJ000083953	4.67355	Q-5	COc1cc2ncc(c(N3CCN(C)CC3)c2cc1OC)S(=O)(=O)c4ccc(Cl)cc4
SJ000083959	4.53352	Q-5	CCOc1ccc2ncc(c(N3CCN(CC)CC3)c2c1)S(=O)(=O)c4ccccc4
SJ000083960	4.43027	Q-5	CCN1CCN(CC1)c2c(cnc3ccc(Cl)cc23)S(=O)(=O)c4ccccc4
SJ000247282	3.9003	Q-5	CCN1CCN(CC1)c2c(cnc3ccc(OC)cc23)C(=O)c4ccc(C)cc4
SJ000516812	3.50282	Q-5	COC(=O)CN1CCN(C(C)C1=O)c2cc(C)nc3ccccc23
SJ000083957	3.23783	Q-5	CCN1CCN(CC1)c2c(cnc3ccc(CC)cc23)S(=O)(=O)c4ccccc4
SJ000117080	3.17158	Q-5	Cc1ccc(cc1)S(=O)(=O)c2cnc3ccccc3c2N4CCN(CC4)c5ccc(C)cc5C
SJ000247332	2.97284	Q-5	CCc1ccc2ncc(c(N3CCN(C)CC3)c2c1)S(=O)(=O)c4ccc(C)c(C)c4
SJ000247256	2.67257	Q-5	Cc1ccc2ncc(c(N3CCN(Cc4ccccc4)CC3)c2c1)S(=O)(=O)c5ccccc5
SJ000117084	2.44286	Q-5	Cc1ccc(cc1)S(=O)(=O)c2cnc3ccccc3c2N4CCN(CC4)c5cc(C)ccc5C
SJ000083962	2.37661	Q-5	CCN1CCN(CC1)c2c(cnc3ccc(CC)cc23)S(=O)(=O)c4ccc(C)cc4
SJ000117055	2.11163	Q-5	Fc1ccc2ncc(c(N3CCN(CC3)c4ccccc4)c2c1)S(=O)(=O)c5ccc(Cl)cc5
SJ000083951	1.3128	Q-5	COc1cc2ncc(c(N3CCN(C)CC3)c2cc1OC)S(=O)(=O)c4ccc(C)cc4
SJ000247345	1.11792	Q-5	CCN1CCN(CC1)c2c(cnc3ccc(F)cc23)S(=O)(=O)c4ccc(C)c(C)c4
SJ000083955	0.822685	Q-5	COc1ccc(cc1)S(=O)(=O)c2cnc3cc(OC)c(OC)cc3c2N4CCN(C)CC4
SJ000083961	0.221295	Q-5	CCN1CCN(CC1)c2c(cnc3ccc(C)cc23)S(=O)(=O)c4ccc(C)cc4
SJ000083958	0.124213	Q-5	CCN1CCN(CC1)c2c(cnc3ccc(OC)cc23)S(=O)(=O)c4ccccc4
SJ000227652	-0.207022	Q-5	Cc1cc(N2CCN(CC(O)COCC=C)CC2)c3ccccc3n1
SJ000247283	-0.273269	Q-5	CCOc1ccc2ncc(C(=O)c3ccccc3)c(N4CCN(CC)CC4)c2c1
SJ000247365	-0.273269	Q-5	CCN1CCN(CC1)c2c(cnc3ccc(OC)cc23)C(=O)c4ccccc4
SJ000280902	-0.595795	Q-5	CCOC(=O)c1cnc2ccc(cc2c1N3CCN(CCO)CC3)C(=O)O
SJ000187322	-0.927709	Q-5	CCOC(=O)c1cnc2ccc(Cl)cc2c1N3CCN(C)CC3
SJ000083947	-2.0938	Q-5	COc1ccc2ncc(c(N3CCN(C)CC3)c2c1)S(=O)(=O)c4ccccc4
SJ000228017	-2.12819	Q-5	OC(COCC=C)CN1CCN(CC1)c2cc(nc3ccccc23)C(F)(F)F
SJ000247281	-2.26068	Q-5	CCN1CCN(CC1)c2c(cnc3ccc(CC)cc23)C(=O)c4ccccc4
SJ000247367	-2.26068	Q-5	CCN1CCN(CC1)c2c(cnc3ccccc23)S(=O)(=O)c4ccc(Cl)cc4
SJ000247245	-2.39318	Q-5	COc1ccc2ncc(C(=O)c3ccccc3)c(N4CCN(C)CC4)c2c1
SJ000117056	-2.79066	Q-5	CCc1ccc2ncc(c(N3CCN(CC3)c4ccccc4)c2c1)S(=O)(=O)c5ccc(OC)cc5
SJ000279507	-2.79066	Q-5	CCOC(=O)c1cnc2ccc(OC)cc2c1N3CCN(C)CC3
SJ000518980	-2.9894	Q-5	Clc1ccc2c(ccnc2c1)N3CCN(CCCN4CCN(CC4)c5ccnc6cc(Cl)ccc56)CC3
SJ000083967	-3.0982	Q-5	CCN1CCN(CC1)c2c(cnc3ccc(C)cc23)S(=O)(=O)c4ccc(Cl)cc4
SJ000117075	-3.12189	Q-5	COc1ccc(cc1)N2CCN(CC2)c3c(cnc4ccc(C)cc34)S(=O)(=O)c5ccc(Cl)cc5
SJ000227654	-3.25134	Q-5	CC(C)COCC(O)CN1CCN(CC1)c2cc(C)nc3ccccc23
SJ000117050	-3.32064	Q-5	Cc1ccc(cc1)S(=O)(=O)c2cnc3ccc(Cl)cc3c2N4CCN(CC4)c5ccccc5
SJ000083956	-3.44828	Q-5	CCN1CCN(CC1)c2c(cnc3ccc(C)cc23)S(=O)(=O)c4ccccc4
SJ000083952	-3.65832	Q-5	COc1ccc2ncc(c(N3CCN(C)CC3)c2c1)S(=O)(=O)c4ccc(Cl)cc4
SJ000083963	-3.91686	Q-5	CCN1CCN(CC1)c2c(cnc3ccc(OC)cc23)S(=O)(=O)c4ccc(C)cc4
SJ000083948	-3.93839	Q-5	CCOc1ccc2ncc(c(N3CCN(C)CC3)c2c1)S(=O)(=O)c4ccccc4
SJ000117058	-4.06843	Q-5	Cc1ccc(cc1)S(=O)(=O)c2cnc3ccc(C)cc3c2N4CCN(CC4)c5ccc(F)cc5
SJ000117063	-4.20461	Q-5	Fc1ccc(cc1)N2CCN(CC2)c3c(cnc4ccc(Cl)cc34)S(=O)(=O)c5ccc(F)cc5
SJ000083966	-4.35848	Q-5	CCN1CCN(CC1)c2c(cnc3ccc(Cl)cc23)S(=O)(=O)c4ccc(C)cc4
SJ000247335	-4.57933	Q-5	CCN1CCN(CC1)c2c(cnc3ccc(OC)cc23)S(=O)(=O)c4ccc(C)c(C)c4
SJ000247334	-4.71183	Q-5	CCN1CCN(CC1)c2c(cnc3ccc(CC)cc23)S(=O)(=O)c4ccc(C)c(C)c4
SJ000227653	-4.95361	Q-5	Cc1cc(N2CCN(CC(O)CO)CC2)c3ccccc3n1
SJ000083969	-4.98862	Q-5	CCOc1ccc2ncc(c(N3CCN(CC)CC3)c2c1)S(=O)(=O)c4ccc(Cl)cc4
SJ000083950	-5.3743	Q-5	CN1CCN(CC1)c2c(cnc3ccc(Cl)cc23)S(=O)(=O)c4ccccc4
SJ000315176	-5.44054	Q-5	Fc1ccccc1N2CCN(CC2)c3c(cnc4ccc(Cl)cc34)S(=O)(=O)c5ccccc5
SJ000247338	-5.57304	Q-5	CN1CCN(CC1)c2c(cnc3ccc(Cl)cc23)C(=O)c4ccccc4
SJ000117068	-5.70553	Q-5	COc1ccccc1N2CCN(CC2)c3c(cnc4ccccc34)S(=O)(=O)c5ccc(C)c(C)c5
SJ000117072	-5.83803	Q-5	COc1ccc(cc1)N2CCN(CC2)c3c(cnc4ccc(Cl)cc34)S(=O)(=O)c5ccc(C)cc5
SJ000083964	-5.89883	Q-5	CCOc1ccc2ncc(c(N3CCN(CC)CC3)c2c1)S(=O)(=O)c4ccc(C)cc4
SJ000083954	-5.96884	Q-5	CCc1ccc2ncc(c(N3CCN(C)CC3)c2c1)S(=O)(=O)c4ccc(OC)cc4
SJ000083946	-6.24891	Q-5	CCc1ccc2ncc(c(N3CCN(C)CC3)c2c1)S(=O)(=O)c4ccccc4
SJ000083971	-6.38894	Q-5	CCOc1ccc2ncc(c(N3CCN(CC)CC3)c2c1)S(=O)(=O)c4ccc(OC)cc4
SJ000117047	-6.56674	Q-5	Cc1ccc(cc1)S(=O)(=O)c2cnc3ccccc3c2N4CCN(CC4)c5ccccc5
SJ000083970	-6.80903	Q-5	CCN1CCN(CC1)c2c(cnc3cc(OC)c(OC)cc23)S(=O)(=O)c4ccc(Cl)cc4
SJ000279526	-7.06443	Q-5	CCOC(=O)c1cnc2ccc(OCC)cc2c1N3CCN(C)CC3
SJ000247344	-7.6267	Q-5	CN1CCN(CC1)c2c(cnc3ccc(F)cc23)S(=O)(=O)c4ccc(C)c(C)c4
SJ000117078	-8.28917	Q-5	COc1ccc2ncc(c(N3CCN(CC3)c4ccccc4F)c2c1)S(=O)(=O)c5ccc(C)c(C)c5
SJ000083945	-8.41939	Q-5	CN1CCN(CC1)c2c(cnc3ccc(C)cc23)S(=O)(=O)c4ccccc4
SJ000247333	-8.55416	Q-5	COc1ccc2ncc(c(N3CCN(C)CC3)c2c1)S(=O)(=O)c4ccc(C)c(C)c4
SJ000117065	-8.68665	Q-5	COc1ccccc1N2CCN(CC2)c3c(cnc4ccccc34)S(=O)(=O)c5ccc(C)cc5
SJ000117064	-9.08413	Q-5	CCc1ccc2ncc(c(N3CCN(CC3)c4ccc(F)cc4)c2c1)S(=O)(=O)c5ccc(OC)cc5
SJ000247243	-9.08413	Q-5	CCOc1ccc2ncc(C(=O)c3ccc(OC)cc3)c(N4CCN(CC)CC4)c2c1
SJ000228018	-9.5157	Q-5	OC(COCC#C)CN1CCN(CC1)c2cc(nc3ccccc23)C(F)(F)F
SJ000247306	-10.1441	Q-5	CN1CCN(CC1)c2c(cnc3ccccc23)S(=O)(=O)c4ccc(Cl)cc4
SJ000247254	-10.6078	Q-5	CCOc1ccc2ncc(C(=O)c3ccc(C)cc3)c(N4CCN(C)CC4)c2c1
SJ000247339	-10.8066	Q-5	CCOc1ccc(cc1)C(=O)c2cnc3ccc(C)cc3c2N4CCN(CC)CC4
SJ000117060	-11.0715	Q-5	CCOc1ccc2ncc(c(N3CCN(CC3)c4ccc(F)cc4)c2c1)S(=O)(=O)c5ccc(C)cc5
SJ000083980	-11.08	Q-5	Fc1ccc(cc1)N2CCN(CC2)c3c(cnc4ccc(F)cc34)S(=O)(=O)c5ccccc5
SJ000117074	-11.204	Q-5	CCc1ccc(cc1)S(=O)(=O)c2cnc3ccccc3c2N4CCN(CC4)c5ccc(OC)cc5
SJ000083949	-11.5001	Q-5	CN1CCN(CC1)c2c(cnc3ccc(F)cc23)S(=O)(=O)c4ccccc4
SJ000083975	-12.0602	Q-5	CCOc1ccc2ncc(c(N3CCN(CC3)c4ccccc4)c2c1)S(=O)(=O)c5ccccc5
SJ000117067	-12.8602	Q-5	COc1ccccc1N2CCN(CC2)c3c(cnc4ccc(Cl)cc34)S(=O)(=O)c5ccc(C)cc5
SJ000117081	-13.1252	Q-5	Cc1cccc(N2CCN(CC2)c3c(cnc4ccccc34)S(=O)(=O)c5ccccc5)c1C
SJ000117073	-13.2577	Q-5	COc1ccc(cc1)N2CCN(CC2)c3c(cnc4ccc(F)cc34)S(=O)(=O)c5ccc(C)c(C)c5
SJ000247355	-13.3902	Q-5	CCOc1ccc2ncc(c(N3CCN(CC)CC3)c2c1)S(=O)(=O)c4ccc(C)c(C)c4
SJ000247268	-13.5889	Q-5	CN1CCN(CC1)c2c(cnc3ccccc23)S(=O)(=O)c4ccc(C)cc4
SJ000247354	-14.0527	Q-5	CCOc1ccc2ncc(c(N3CCN(C)CC3)c2c1)S(=O)(=O)c4ccc(C)c(C)c4
SJ000247284	-14.2514	Q-5	CCOc1ccc2ncc(C(=O)c3ccc(C)cc3)c(N4CCN(CC)CC4)c2c1
SJ000117070	-15.3715	Q-5	COc1ccccc1N2CCN(CC2)c3c(cnc4ccc(C)cc34)S(=O)(=O)c5ccc(Cl)cc5
SJ000117083	-15.3776	Q-5	Cc1ccc(C)c(c1)N2CCN(CC2)c3c(cnc4ccc(F)cc34)S(=O)(=O)c5ccccc5
SJ000083977	-15.701	Q-5	Clc1ccc2ncc(c(N3CCN(CC3)c4ccccc4)c2c1)S(=O)(=O)c5ccccc5
SJ000247249	-15.9076	Q-5	CCOc1ccc2ncc(c(N3CCN(Cc4ccccc4)CC3)c2c1)S(=O)(=O)c5ccccc5
SJ000193862	-16.1911	Q-5	CC(=O)Nc1ccc(cc1)S(=O)(=O)N2CCN(CC2)c3ccnc4cc(Cl)ccc34
SJ000201754	-16.7513	Q-5	Clc1ccc2c(ccnc2c1)N3CCN(CC3)S(=O)(=O)c4ccc(Br)cc4
SJ000117052	-16.9013	Q-5	Cc1ccc(cc1C)S(=O)(=O)c2cnc3ccc(F)cc3c2N4CCN(CC4)c5ccccc5
SJ000083983	-17.9415	Q-5	COc1ccc(cc1)N2CCN(CC2)c3c(cnc4ccc(Cl)cc34)S(=O)(=O)c5ccccc5
SJ000247277	-18.955	Q-5	CCOc1ccc2ncc(C(=O)c3ccc(OC)cc3)c(N4CCN(C)CC4)c2c1
SJ000083968	-19.1318	Q-5	CCN1CCN(CC1)c2c(cnc3ccc(CC)cc23)S(=O)(=O)c4ccc(Cl)cc4
SJ000315081	-19.5512	Q-5	COc1ccccc1N2CCN(CC2)c3c(cnc4ccc(C)cc34)S(=O)(=O)c5ccccc5
SJ000117057	-20.6111	Q-5	Cc1ccc(cc1)S(=O)(=O)c2cnc3ccccc3c2N4CCN(CC4)c5ccc(F)cc5
SJ000117053	-21.2074	Q-5	CCc1ccc(cc1)S(=O)(=O)c2cnc3ccccc3c2N4CCN(CC4)c5ccccc5
SJ000083973	-29.7042	Q-5	Cc1ccc2ncc(c(N3CCN(CC3)c4ccccc4)c2c1)S(=O)(=O)c5ccccc5
SJ000247242	-30.2832	Q-5	Clc1ccc2ncc(c(N3CCN(Cc4ccccc4)CC3)c2c1)S(=O)(=O)c5ccccc5
SJ000083976	-31.1045	Q-5	Fc1ccc2ncc(c(N3CCN(CC3)c4ccccc4)c2c1)S(=O)(=O)c5ccccc5
SJ000199955	-32.0719	Q-5	COc1ccc(cc1)S(=O)(=O)N2CCN(CC2)c3ccnc4cc(Cl)ccc34
SJ000117071	-32.6681	Q-5	COc1ccc(cc1)N2CCN(CC2)c3c(cnc4ccc(OC)cc34)S(=O)(=O)c5ccccc5
SJ000083982	-32.8549	Q-5	COc1ccc(cc1)N2CCN(CC2)c3c(cnc4ccc(F)cc34)S(=O)(=O)c5ccccc5
SJ000315092	-33.4837	Q-5	Cc1ccc2ncc(c(N3CCN(CC3)c4ccccc4F)c2c1)S(=O)(=O)c5ccccc5
SJ000204656	-34.3905	Q-5	Clc1ccc(cc1)S(=O)(=O)N2CCN(CC2)c3ccnc4cc(Cl)ccc34
SJ000083981	-37.966	Q-5	COc1ccc(cc1)N2CCN(CC2)c3c(cnc4ccc(C)cc34)S(=O)(=O)c5ccccc5
SJ000192519	-38.6966	Q-5	Cc1ccc(cc1)S(=O)(=O)N2CCN(CC2)c3ccnc4cc(Cl)ccc34
SJ000117049	-45.3213	Q-5	CCOc1ccc2ncc(c(N3CCN(CC3)c4ccccc4)c2c1)S(=O)(=O)c5ccc(C)cc5
SJ000117069	-47.4423	Q-5	CCc1ccc(cc1)S(=O)(=O)c2cnc3ccccc3c2N4CCN(CC4)c5ccccc5OC
SJ000203833	-50.6426	Q-5	Fc1ccc(cc1)S(=O)(=O)N2CCN(CC2)c3ccnc4cc(Cl)ccc34
SJ000117051	-52.476	Q-5	COc1ccc2ncc(c(N3CCN(CC3)c4ccccc4)c2c1)S(=O)(=O)c5ccc(C)c(C)c5
SJ000114009	-53.4343	Q-5	COc1ccc(cc1OC)c2csc(n2)N3CCN(CC3)c4cc(C)nc5ccccc45
SJ000117062	-54.8642	Q-5	Cc1ccc(cc1C)S(=O)(=O)c2cnc3ccccc3c2N4CCN(CC4)c5ccc(F)cc5
SJ000117086	-55.2584	Q-5	CCc1ccc(cc1)S(=O)(=O)c2cnc3ccccc3c2N4CCN(Cc5ccccc5)CC4
SJ000117079	-56.5833	Q-5	CCc1ccc(cc1)S(=O)(=O)c2cnc3ccccc3c2N4CCN(CC4)c5ccccc5F
SJ000247257	-62.2806	Q-5	Fc1ccc2ncc(c(N3CCN(Cc4ccccc4)CC3)c2c1)S(=O)(=O)c5ccccc5
SJ000117061	-70.4952	Q-5	Cc1ccc(cc1)S(=O)(=O)c2cnc3ccc(F)cc3c2N4CCN(CC4)c5ccc(F)cc5
SJ000247248	-71.1577	Q-5	COc1ccc2ncc(c(N3CCN(Cc4ccccc4)CC3)c2c1)S(=O)(=O)c5ccccc5
SJ000117085	-82.2209	Q-5	COc1ccc2ncc(c(N3CCN(Cc4ccccc4)CC3)c2c1)S(=O)(=O)c5ccc(C)cc5
SJ000117048	-85.5732	Q-5	COc1ccc2ncc(c(N3CCN(CC3)c4ccccc4)c2c1)S(=O)(=O)c5ccc(C)cc5
SJ000117066	-92.8867	Q-5	COc1ccccc1N2CCN(CC2)c3c(cnc4ccc(C)cc34)S(=O)(=O)c5ccc(C)cc5
SJ000315166	-99.0552	Q-5	Fc1ccc2ncc(c(N3CCN(CC3)c4ccccc4F)c2c1)S(=O)(=O)c5ccccc5
SJ000117059	-118.524	Q-5	COc1ccc2ncc(c(N3CCN(CC3)c4ccc(F)cc4)c2c1)S(=O)(=O)c5ccc(C)cc5
SJ000083974	-132.977	Q-5	COc1ccc2ncc(c(N3CCN(CC3)c4ccccc4)c2c1)S(=O)(=O)c5ccccc5
SJ000083978	-133.117	Q-5	COc1ccc2ncc(c(N3CCN(CC3)c4ccc(F)cc4)c2c1)S(=O)(=O)c5ccccc5
SJ000083979	-181.288	Q-5	CCOc1ccc2ncc(c(N3CCN(CC3)c4ccc(F)cc4)c2c1)S(=O)(=O)c5ccccc5
SJ000117082	-241.81	Q-5	COc1ccc2ncc(c(N3CCN(CC3)c4cccc(C)c4C)c2c1)S(=O)(=O)c5ccccc5
SJ000315263	-252.464	Q-5	COc1ccc2ncc(c(N3CCN(CC3)c4ccccc4F)c2c1)S(=O)(=O)c5ccccc5
SJ000117054	-446.911	Q-5	CCOc1ccc2ncc(c(N3CCN(CC3)c4ccccc4)c2c1)S(=O)(=O)c5ccc(Cl)cc5

## Sheet: Analog Code
Analog Code	Scaffolds	Cpd#
Q-1		501
Q-2		43
Q-3		87
Q-4		35
Q-5		131
	Total # Analogs	797
