# Supplementary material for: Structural basis for substrate recognition and chemical inhibition of oncogenic MAGE ubiquitin ligases
Source: Nat Commun. 2020 Oct 1;11:4931. doi: 10.1038/s41467-020-18708-x (PMC7529893; doi:10.1038/s41467-020-18708-x)
Supplement: Supplementary file 9 — Supplementary Data 3 [file 41467_2020_18708_MOESM9_ESM.xlsx]

## Sheet: Supp DAta 3
Supplementary Data 3: Dose response TR-FRET screening of 59 quinoline compounds against MAGE-11:PCF11.
SAMPLE	TR-FRET IC50 (uM)	IC50 CI	MOLSMILES
SJ000311270-1	0.579	0.4340 - 0.8623	FC(F)(F)c1cc(cc(c1)C(F)(F)F)c2ccc3c(NCCCNCc4occc4)ccnc3c2
SJ000311286-1	1.1599	1.0435 - 1.6665	CC(C)(C)c1ccc(cc1)c2ccc3c(NCCCNCc4occc4)ccnc3c2
SJ000522746-2	2.8002	2.0839 - 3.6648	CCCN(CCCNc1ccnc2cc(Cl)ccc12)Cc3ccc4[nH]ccc4c3
SJ000311278-1	22.6761	16.0357 - 26.8320	FC(F)(F)c1ccc(cc1)c2ccc3c(NCCCNCc4occc4)ccnc3c2
SJ000575192-1	22.7479	21.3134 - 26.5078	Clc1ccc2c(NCCCNCc3ccc[nH]3)ccnc2c1
SJ000520434-1	23.4413	20.4575 - 28.2250	Clc1ccc2c(NCCCCN(Cc3ccccc3)Cc4ccc5[nH]ccc5c4)ccnc2c1
SJ000521021-1	31.3547	27.2520 - 35.8585	COC(=O)CCCCCNCCCNc1ccnc2cc(Cl)ccc12
SJ000311234-1	32.1506	UNDEFINED	CC(C)(C)c1ccc(Oc2ccc3c(NCCCNCc4occc4)ccnc3c2)cc1
SJ000311306-2	32.2416	29.7140 - 35.9595	C(CNCc1occc1)CNc2ccnc3cc(Cc4ccccc4)ccc23
SJ000361105-1	32.977	28.8870 - 39.9693	FC(F)(F)c1ccc2c(NCCCNCc3ccc[nH]3)ccnc2c1
SJ000575171-1	33.2044	29.6281 - 36.3496	CCCN(CCCNc1ccnc2cc(ccc12)C(F)(F)F)Cc3ccc4[nH]ccc4c3
SJ000311314-1	38.3597	34.1383 - 44.3800	Clc1cccc(Cl)c1Cc2ccc3c(NCCCNCc4occc4)ccnc3c2
SJ000520430-1	41.7145	36.8262 - 48.8449	Clc1ccc2c(NCCCN(Cc3ccccc3)Cc4ccc5[nH]ccc5c4)ccnc2c1
SJ000311250-1	54.8973	47.7215 - 62.2736	C(CNCc1occc1)CNc2ccnc3cc(CC4CCCCC4)ccc23
SJ000361124-1	57.6259	47.8394 - 72.1804	CCCCCCNCCCNc1ccnc2cc(ccc12)C(F)(F)F
SJ000311218-1	>70	UNDEFINED	COc1ccc(Oc2ccc3c(NCCCNCc4occc4)ccnc3c2)cc1
SJ000311226-1	>70	66.1725 - 86.8582	Clc1ccc(Oc2ccc3c(NCCCNCc4occc4)ccnc3c2)cc1
SJ000311262-1	>70	61.6173 - 84.2183	C(CNCc1occc1)CNc2ccnc3cc(ccc23)C4CCCCC4
SJ000311274-1	>70	25.8667 - 128.8723	C(CNCc1occc1)CNc2ccnc3cc(ccc23)c4cccc5ccccc45
SJ000311290-1	>70	82.4277 - 122.7627	C(CNCc1occc1)CNc2ccnc3cc(ccc23)c4ccc5OCOc5c4
SJ000311318-2	>70	UNDEFINED	Cc1cc(C)cc(Cc2ccc3c(NCCCNCc4occc4)ccnc3c2)c1
SJ000357506-2	>70	UNDEFINED	Oc1c(F)cc(F)cc1CN(CCCCNc2ccnc3cc(Cl)ccc23)Cc4ccccc4
SJ000357537-2	>70	UNDEFINED	CC(C)(C)CCN(CCCCNc1ccnc2cc(Cl)ccc12)Cc3ccccc3
SJ000361169-2	>70	UNDEFINED	Cc1cc(C)c(CN(CCCNc2ccnc3cc(Cl)ccc23)Cc4ccccc4)c(C)c1
SJ000361194-2	>70	0.3441 - 1.3005	Clc1ccc2c(NCCCCN(CC3CCCCC3)Cc4ccccc4)ccnc2c1
SJ000361207-2	>70	UNDEFINED	Clc1ccc(CN(CCCCNc2ccnc3cc(Cl)ccc23)Cc4ccccc4)c(Cl)c1
SJ000361208-2	>70	0.7324 - 0.8837	CCC(C)CN(CCCCNc1ccnc2cc(Cl)ccc12)Cc3ccccc3
SJ000361209-2	>70	UNDEFINED	Cc1ccc(C)c(CN(CCCCNc2ccnc3cc(Cl)ccc23)Cc4ccccc4)c1
SJ000361255-1	>70	UNDEFINED	CCCN(CCCNc1ccnc2cc(ccc12)C(F)(F)F)Cc3ccc[nH]3
SJ000361266-1	>70	UNDEFINED	CCCN(CCCNc1ccnc2cc(ccc12)C(F)(F)F)CC3CC3
SJ000361268-1	>70	UNDEFINED	CCCN(CCCNc1ccnc2cc(ccc12)C(F)(F)F)CC3CCCCC3
SJ000361269-1	>70	UNDEFINED	CCCN(CCCNc1ccnc2cc(ccc12)C(F)(F)F)CC(CC)CC
SJ000361271-1	>70	62.2262 - 90.4812	CCCCCN(CCC)CCCNc1ccnc2cc(ccc12)C(F)(F)F
SJ000520433-1	>70	UNDEFINED	Clc1ccc2c(NCCCN(Cc3ccccc3)Cc4c[nH]c5ccccc45)ccnc2c1
SJ000520444-1	>70	UNDEFINED	COc1ccc(cc1CN(CCCCNc2ccnc3cc(Cl)ccc23)Cc4ccccc4)C(F)(F)F
SJ000520446-1	>70	UNDEFINED	Clc1ccc2c(NCCCCN(Cc3ccccc3)Cc4csc5ccccc45)ccnc2c1
SJ000520449-1	>70	UNDEFINED	Cc1ccc(F)cc1CN(CCCCNc2ccnc3cc(Cl)ccc23)Cc4ccccc4
SJ000520451-1	>70	UNDEFINED	FC(F)(F)Oc1ccc(CN(CCCCNc2ccnc3cc(Cl)ccc23)Cc4ccccc4)cc1
SJ000520457-1	>70	UNDEFINED	FC(F)(F)Oc1cccc(CN(CCCCNc2ccnc3cc(Cl)ccc23)Cc4ccccc4)c1
SJ000520459-1	>70	UNDEFINED	FC(F)(F)Oc1ccccc1CN(CCCCNc2ccnc3cc(Cl)ccc23)Cc4ccccc4
SJ000520476-1	>70	114.7351 - 189.0376	CCCN(CCCNc1ccnc2cc(ccc12)C(F)(F)F)CCC(C)(C)C
SJ000521009-2	>70	UNDEFINED	CCCN(CCCNc1ccnc2cc(ccc12)C(F)(F)F)Cc3ccc(CC)cc3
SJ000521032-1	>70	UNDEFINED	Clc1ccc2c(NCCCNCc3cc4ccccc4s3)ccnc2c1
SJ000521033-1	>70	125.2880 - 288.8645	Clc1ccc2c(NCCCNCc3csc4ccccc34)ccnc2c1
SJ000521056-1	>70	UNDEFINED	FC(F)(F)c1ccc2c(NCCCNCc3cc(Br)cs3)ccnc2c1
SJ000521060-1	>70	42.8056 - 151.8022	FC(F)(F)c1ccc2c(NCCCNCc3cc4ccccc4s3)ccnc2c1
SJ000521061-1	>70	54.9933 - 72.1397	FC(F)(F)c1ccc2c(NCCCNCc3csc4ccccc34)ccnc2c1
SJ000522725-1	>70	UNDEFINED	Fc1ccc(CN(CCCCNc2ccnc3cc(Cl)ccc23)Cc4ccccc4)cc1
SJ000522732-2	>70	UNDEFINED	CCCN(CCCNc1c2ccc(Cl)cc2nc3ccc(OC)cc13)Cc4ccc5[nH]ccc5c4
SJ000522749-1	>70	UNDEFINED	CCCN(CCCNc1ccnc2cc(Cl)ccc12)Cc3c(C)cc(C)cc3C
SJ000523001-1	>70	UNDEFINED	CCCN(CCCNc1ccnc2cc(Cl)ccc12)Cc3ccc(CC)cc3
SJ000523012-1	>70	UNDEFINED	CCCN(CCCNc1ccnc2cc(Cl)ccc12)Cc3cc(ccc3OC)C(F)(F)F
SJ000523021-1	>70	0.3868 - 0.6049	CCCN(CCCNc1c2ccc(Cl)cc2nc3ccc(OC)cc13)Cc4c(Cl)ccc(Cl)c4Cl
SJ000523039-1	>70	UNDEFINED	CCCN(CCCNc1ccnc2cc(Cl)ccc12)Cc3ccc(cc3)c4ccccc4
SJ000523040-1	>70	UNDEFINED	CCCN(CCCNc1ccnc2cc(Cl)ccc12)Cc3ccc4ccccc4c3
SJ000523069-1	>70	UNDEFINED	Clc1cccc(c1)c2oc(CNCCCNc3ccnc4cc(Cl)ccc34)cc2
SJ000523072-1	>70	UNDEFINED	CCCN(CCCNc1ccnc2cc(ccc12)C(F)(F)F)Cc3ccccc3OC
SJ000523083-1	>70	91.5976 - 192.4126	CCCCCCN(CCC)CCCNc1ccnc2cc(ccc12)C(F)(F)F
SJ000311230-1	>70	66.8540 - 90.6468	CN(C)c1cccc(Oc2ccc3c(NCCCNCc4occc4)ccnc3c2)c1
