# Supplementary material for: Structural basis for substrate recognition and chemical inhibition of oncogenic MAGE ubiquitin ligases
Source: Nat Commun. 2020 Oct 1;11:4931. doi: 10.1038/s41467-020-18708-x (PMC7529893; doi:10.1038/s41467-020-18708-x)
Supplement: Supplementary file 10 — Supplementary Data 4 [file 41467_2020_18708_MOESM10_ESM.xlsx]

## Sheet: Supp Data 4
Supplementary Data 4: TR-FRET, solubility and permeability studies on 15 4-Aminoquinoline compounds.
SJ Number	Structure	TR-FRET, IC50, uM	Solubility, uM	Caco-2 permeability, A/B (nm/sec)	Caco-2 permeability, B/A (nm/sec)	cLog P	tPSA	Unique ID
SJ001008068-01		0.13	0.668458	3.67746	15.3585	5.73	58.39	ADMP-065
SJ001008066-01		0.13	37.7721	81.68	80.93	2.62	48.45	ADMP-057
SJ001008069-01		0.2	0.116995	4.97915	2.29235	5.87	58.39	ADMP-066
SJ000520909-03		0.24	59.7979	195.94	213.15	3.17	48.45	ADMP-052
SJ000521054-02		0.4	26.4836	115.139	142.504	3.54	48.45	ADMP-027
SJ000311270-01		0.58	61.0793	3.2566	0.792541	5.21	45.65	TAKA123_61
SJ001008065-01		0.62	57.1398	182.8	192.69	3.44	48.45	ADMP-056
SJ000311286-01		1.16	56.157	5.77797	1.20144	5.07	45.65	TAKA123_101
SJ001008067-01		1.16	19.3961	214.41	123.4	3.77	39.66	ADMP-060
SJ001009807-01		3.5	34.7724	27.3077	189.323	2.95	56.73	ADMP-081
SJ000311280-01		4.07	NT	NT	NT	5.45	54.88	TAKA123_83
SJ000311281-01		5.58	NT	NT	NT	5.7	45.65	TAKA123_84
SJ000311284-01		20.6027	NT	NT	NT	4.53	54.88	TAKA123_93
SJ000361113-02		>70	119.102	502.424	401.37	2.61	45.65	ADMP-063
SJ000361106-02		>74	128.741	469.6	399.97	3.78	54.88	ADMP-061
