# Supplementary material for: Structural basis for substrate recognition and chemical inhibition of oncogenic MAGE ubiquitin ligases
Source: Nat Commun. 2020 Oct 1;11:4931. doi: 10.1038/s41467-020-18708-x (PMC7529893; doi:10.1038/s41467-020-18708-x)
Supplement: Supplementary file 12 — Source Data [file 41467_2020_18708_MOESM12_ESM.xlsx]

## Sheet: Fig. 1a
Figure 1a	anti-Myc												anti-FLAG

## Sheet: Fig. 1h
Figure 1h
	anti-MTPN									anti-RACGAP1
										anti-ZBTB7C
	anti-ANKRD65

## Sheet: Fig. 2a
Figure 2a	anti-Myc

## Sheet: Fig. 2e
Figure 2e	anti-Myc

## Sheet: Fig. 2f
Figure 2f	anti-HUWE1																		anti-PCF11
	anti-FLAG
	anti-GAPDH
																		anti-FLAG

## Sheet: Fig. 3a
Figure 3a	anti-PCF11
																			anti-FLAG
																			anti-GAPDH

## Sheet: Fig. 4c
Figure 4c	anti-Myc

## Sheet: Fig. 4e
Figure 4e	anti-AMPKa1
												anti-TRIM28
																																	anti-Myc
																							anti-TRIM28
												anti-Myc

## Sheet: Fig. 4g
Figure 4g
	anti-MMS19
	anti-Myc
																				anti-MMS19
											anti-Myc
																															anti-NSE1

## Sheet: Fig. 5d
Figure 5d	anti-PCF11
	anti-FLAG
	anti-GAPDH

[truncated: 4 more sheets: Fig. 5h, Fig. 5i, Suppl. Fig 2a, Suppl. Fig. 4e]
